# Supplementary material for: Assessing the usefulness of a newly proposed metabolic score for visceral fat in predicting future diabetes: results from the NAGALA cohort study
Source: Front Endocrinol (Lausanne). 2023 Jul 19;14:1172323. doi: 10.3389/fendo.2023.1172323 (PMC10395081; doi:10.3389/fendo.2023.1172323)
Supplement: Supplementary file 3 [file Table_2.xlsx]

## Sheet: Sheet 1
ID	Sex	Age	Ethanol consumption g/wk	Fatty liver	Height,cm	Height,m	Weight	BMI	VAI	WC	WC,group	exercise	WHtR	ALT	AST	GGT	MetS-VF	HDL,mg/dl	HDL,mmol/l	TC,mg/dl	TC,mmol/l	TG,mg/dl	TG,mmol/l	HbA1c	HbA1c,mmol/l	Drinking status	Smoking status	FPG,mg/dl	FPG	SBP	DBP	DM	Month	Year
1	0	39	36	0	163.8	1.638	50.7	18.8964	1.13237	68.8	0	0	0.420024	12	17	7	4.92	42	1.08612	169	4.37034	61	0.68869	5	31.15	1	1	71	3.94121	88	55	0	134.433	11.2028
2	0	51	1	0	161.4	1.614	55.4	21.2668	0.630336	74.5	0	0	0.461586	11	14	17	5.71103	61.8	1.59815	219	5.66334	49	0.55321	5.1	32.243	1	3	88	4.88488	98.5	65	0	97.6	8.13333
4	1	45	264	1	170.1	1.701	62.1	21.4626	2.03731	76	0	0	0.446796	20	20	24	5.83172	44	1.13784	267	6.90462	170	1.9193	5.7	38.801	3	3	107	5.93957	140	91.5	1	49.9	4.15833
6	1	36	8.4	0	174.8	1.748	50.2	16.4294	0.292233	62.5	0	0	0.357551	8	14	9	3.71393	58.9	1.52315	163	4.21518	35	0.39515	5	31.15	1	3	98	5.43998	92	56	0	24.0667	2.00556
7	0	41	22	0	156.8	1.568	52.5	21.3534	0.540054	67.2	0	0	0.428571	15	11	12	5.10002	68.9	1.78175	194	5.01684	52	0.58708	4.8	28.964	1	1	87	4.82937	104.5	67	0	147.7	12.3083
12	0	60	0	0	150	1.5	47.3	21.0222	1.25898	70.5	0	1	0.47	12	16	8	5.93495	51.1	1.32145	276	7.13736	85	0.95965	4.8	28.964	1	1	91	5.05141	104.5	53	0	72.3667	6.03056
13	0	44	1	0	167.9	1.679	52.9	18.7652	1.73953	72	0	0	0.428827	14	13	19	5.17052	35.3	0.912858	184	4.75824	75	0.84675	4.9	30.057	1	3	91	5.05141	137	87.5	0	136.2	11.35
14	0	45	0	0	157.8	1.578	62.4	25.0594	0.443051	72.2	0	0	0.457541	9	13	5	5.64342	66.8	1.72745	181	4.68066	42	0.47418	4.5	25.685	1	1	96	5.32896	105.5	67.5	0	36.6333	3.05278
15	0	64	0	0	153.2	1.532	42.9	18.2785	0.601162	65.5	0	0	0.427546	21	25	17	5.2836	75.3	1.94726	215	5.5599	60	0.6774	5.7	38.801	1	1	76	4.21876	102	62.5	0	12	1
16	0	53	18	0	164.2	1.642	45.7	16.95	0.810668	61.3	0	1	0.373325	19	20	16	4.05523	63.2	1.63435	194	5.01684	70	0.7903	4.6	26.778	1	1	82	4.55182	111	72	0	145.9	12.1583
17	1	44	173.5	0	173.5	1.735	70.9	23.5531	0.754712	80	0	0	0.461095	20	20	21	5.98665	68	1.75848	282	7.29252	97	1.09513	5.2	33.336	3	2	103	5.71753	116	72.5	0	7.96667	0.663889
19	0	62	126	0	165.8	1.658	66.6	24.2273	0.732306	82.6	1	0	0.498191	16	18	12	6.27326	71.8	1.85675	193	4.99098	64	0.72256	5.1	32.243	2	1	97	5.38447	118.5	76.5	0	36.7667	3.06389
21	1	67	308	1	168.8	1.688	75.2	26.392	5.904	90	1	0	0.533175	23	15	18	7.10023	38.2	0.987852	201	5.19786	403	4.54987	5.2	33.336	4	2	108	5.99508	129	85.5	0	144.933	12.0778
23	1	52	66	1	177.2	1.772	75.2	23.9492	1.0793	85.3	0	0	0.481377	25	26	18	6.361	48.7	1.25938	154	3.98244	94	1.06126	5.656	38.3201	1	1	100	5.551	150.5	90.5	1	108.633	9.05278
24	1	60	0	0	164.4	1.644	64.6	23.9017	0.734256	83	0	0	0.504866	19	13	31	6.66245	49.7	1.28524	184	4.75824	67	0.75643	4.9	30.057	1	2	91	5.05141	152	94.5	0	86.5667	7.21389
25	0	50	0	0	153.8	1.538	42.1	17.7979	1.0846	62	0	0	0.403121	23	25	24	4.69955	76.7	1.98346	239	6.18054	115	1.29835	4.7	27.871	1	1	78	4.32978	95.5	64	0	148.067	12.3389
26	1	45	0	0	173.5	1.735	62.3	20.6961	0.603685	72.5	0	0	0.417867	16	9	13	5.30558	57.7	1.49212	230	5.9478	68	0.76772	5	31.15	1	3	95	5.27345	101.5	68.5	0	145.1	12.0917
27	1	55	90	0	164	1.64	63.8	23.721	1.49901	83	0	0	0.506098	19	17	16	6.65407	39.4	1.01888	193	4.99098	108	1.21932	4.8	28.964	2	2	88	4.88488	109.5	71	0	146.733	12.2278
32	1	64	66	0	173	1.73	56.1	18.7444	0.599677	74.5	0	0	0.430636	10	14	15	5.70214	48.8	1.26197	197	5.09442	53	0.59837	4.8	28.964	1	2	89	4.94039	113	66.5	0	35.1667	2.93056
33	1	55	0	0	170.6	1.706	66.2	22.7457	1.27345	83.6	0	1	0.490035	18	16	19	6.46961	45.1	1.16629	280	7.2408	102	1.15158	5.4	35.522	1	2	92	5.10692	103	68	0	60.7333	5.06111
34	0	49	0	0	158.3	1.583	49.4	19.7136	0.663918	66	0	1	0.41693	11	19	6	4.97112	73.9	1.91105	213	5.50818	67	0.75643	5.7	38.801	1	1	75	4.16325	97.5	55.5	0	77.8667	6.48889
35	1	45	413	1	169.7	1.697	78.5	27.2588	1.53225	94	1	0	0.553919	33	19	44	6.90549	76.8	1.98605	327	8.45622	205	2.31445	6.1	43.173	4	2	103	5.71753	126.5	83	0	23.0667	1.92222
37	1	56	0	0	172.4	1.724	58.1	19.548	1.40613	75	0	1	0.435035	20	18	12	5.74148	40.3	1.04216	165	4.2669	104	1.17416	4.6	26.778	1	2	94	5.21794	103	68	0	61.1667	5.09722
38	1	52	110	0	165.7	1.657	55.3	20.141	1.62496	72.8	0	0	0.439348	19	18	20	5.78159	40.1	1.03699	196	5.06856	125	1.41125	4.7	27.871	2	3	98	5.43998	114.5	74.5	0	130.867	10.9056
42	1	73	245	0	167.9	1.679	58.9	20.8936	0.334824	82	0	0	0.488386	24	30	11	6.54279	62	1.60332	175	4.5255	36	0.40644	5.2	33.336	3	2	98	5.43998	98	56	0	36.0667	3.00556
43	1	56	84	0	177.5	1.775	69.7	22.1226	0.30294	81.5	0	0	0.459155	14	14	13	6.05802	77.2	1.99639	196	5.06856	42	0.47418	5	31.15	2	1	106	5.88406	118.5	78	0	38.9	3.24167
44	1	56	2.8	0	166.1	1.661	72.1	26.1334	2.07183	86	0	1	0.51776	33	27	18	6.81656	43.6	1.1275	279	7.21494	168	1.89672	5.4	35.522	1	2	105	5.82855	137	86	0	144.067	12.0056
45	1	55	308	0	163.2	1.632	63.1	23.6913	0.869667	91.2	1	0	0.558824	19	13	27	6.98702	64.3	1.6628	191	4.93926	93	1.04997	4.5	25.685	4	2	96	5.32896	127.5	80.5	0	102.367	8.53056
48	1	48	54	0	162.9	1.629	65.3	24.6077	0.771182	85.8	0	0	0.526703	27	19	19	6.70478	61.1	1.58005	213	5.50818	85	0.95965	4.7	27.871	1	3	88	4.88488	111.5	75.5	0	121.9	10.1583
49	0	50	60	0	156.1	1.561	45.5	18.6726	0.909001	62.2	0	1	0.398463	15	13	13	4.63558	58.5	1.51281	225	5.8185	75	0.84675	4.9	30.057	1	1	83	4.60733	120.5	72.5	0	147.4	12.2833
51	1	59	54	0	175.4	1.754	67.8	22.0379	0.840004	82.7	0	0	0.471494	24	24	15	6.28023	49.2	1.27231	183	4.73238	73	0.82417	5.1	32.243	1	1	91	5.05141	113.5	74	0	143.433	11.9528
53	1	55	0	0	164.9	1.649	61.8	22.7273	0.658895	76.6	0	0	0.464524	17	13	17	6.1614	51.7	1.33696	232	5.99952	66	0.74514	4.9	30.057	1	3	93	5.16243	104	70.5	0	35.2333	2.93611
54	1	50	12	1	162	1.62	62.9	23.9674	1.92437	84.2	0	0	0.519753	25	18	25	6.7164	45.3	1.17146	224	5.79264	158	1.78382	5.1	32.243	1	3	95	5.27345	130.5	80.5	0	133.933	11.1611
55	1	46	60	1	175.8	1.758	72.8	23.5556	1.46022	88.5	0	0	0.503413	61	22	112	6.50043	50.1	1.29559	232	5.99952	125	1.41125	5.1	32.243	1	1	92	5.10692	109.5	68	1	54.8333	4.56944
56	0	52	1	0	148.3	1.483	57.9	26.3267	1.1983	79.5	0	0	0.536076	30	24	47	6.5459	55.4	1.43264	274	7.08564	88	0.99352	5.4	35.522	1	1	97	5.38447	149	94.5	0	74.2333	6.18611
59	1	52	1	0	169	1.69	65.1	22.7933	2.20529	83	0	0	0.491124	9	12	9	6.46891	43.3	1.11974	188	4.86168	171	1.93059	5.2	33.336	1	2	94	5.21794	108	75	0	145.167	12.0972
61	1	48	238	0	170.4	1.704	64.7	22.2826	1.51041	73.2	0	1	0.429577	14	13	20	5.58736	64	1.65504	213	5.50818	194	2.19026	4.9	30.057	3	2	96	5.32896	120.5	78.5	0	145.333	12.1111
63	1	45	12	1	163.5	1.635	70.5	26.3726	3.62818	92.6	1	0	0.566361	22	8	20	7.05466	33.5	0.86631	196	5.06856	211	2.38219	5	31.15	1	2	87	4.82937	126.5	74	0	144.9	12.075
66	1	65	207	0	164.6	1.646	70.6	26.0582	2.6247	97	1	0	0.589307	22	21	18	7.37526	32.4	0.837864	197	5.09442	140	1.5806	5.5	36.615	3	3	94	5.21794	90	59.5	0	23.7667	1.98056
67	1	63	0	1	159.4	1.594	49.7	19.5605	0.856748	75.6	0	1	0.474279	24	20	29	6.28266	73.7	1.90588	239	6.18054	115	1.29835	5.1	32.243	1	2	96	5.32896	131.5	85	0	12.1333	1.01111
69	1	47	308	0	175.7	1.757	73.4	23.7768	1.62441	86	0	0	0.489471	25	17	30	6.42544	32.4	0.837864	163	4.21518	93	1.04997	4.4	24.592	4	3	92	5.10692	107	70	0	146.3	12.1917
70	1	53	0	1	168.2	1.682	64.1	22.6572	1.48951	84.3	0	0	0.501189	35	23	18	6.54259	50.8	1.31369	184	4.75824	133	1.50157	4.7	27.871	1	1	79	4.38529	122	71.5	0	142.467	11.8722
72	1	55	101	1	168.1	1.681	61.4	21.7287	1.24648	90	1	0	0.535396	44	20	21	6.83376	46.3	1.19732	216	5.58576	93	1.04997	5.6	37.708	2	2	96	5.32896	106	71	1	107.333	8.94444
75	0	64	0	1	162	1.62	57.6	21.9479	2.06178	80.6	1	0	0.497531	40	28	10	6.30517	43.9	1.13525	216	5.58576	107	1.20803	5.1	32.243	1	1	95	5.27345	96.5	63	0	104.667	8.72222
77	1	53	1	0	173.9	1.739	67.3	22.2544	0.399841	83	0	1	0.477286	15	12	19	6.25839	60.8	1.57229	136	3.51696	43	0.48547	4.9	30.057	1	2	93	5.16243	135.5	81.5	0	144.6	12.05
78	1	73	0	0	156.2	1.562	53.5	21.9276	0.0841491	71.5	0	1	0.457746	21	22	21	6.15007	110.8	2.86529	207	5.35302	19	0.21451	5.2	33.336	1	2	90	4.9959	125	72	0	24.3333	2.02778
79	0	54	0	0	153.7	1.537	46.6	19.726	0.80671	67	0	0	0.435914	12	13	14	5.36924	60.8	1.57229	216	5.58576	66	0.74514	5.2	33.336	1	1	93	5.16243	133.5	83.5	0	59.7333	4.97778
80	1	46	308	1	168	1.68	72.4	25.6519	1.12573	83.8	0	0	0.49881	24	30	129	6.50844	44.2	1.14301	204	5.27544	94	1.06126	5.8	39.894	4	3	108	5.99508	129	85.5	1	113.067	9.42222
82	1	41	1	1	171.1	1.711	87.2	29.7863	4.4418	101	1	0	0.590298	130	75	70	7.17496	41.7	1.07836	281	7.26666	316	3.56764	5.6	37.708	1	2	104	5.77304	129	85.5	1	12.5667	1.04722
83	1	45	308	1	176.1	1.761	74.6	24.0558	1.02178	86.8	0	0	0.492902	61	30	92	6.38684	50	1.293	228	5.89608	90	1.0161	4.9	30.057	4	3	90	4.9959	112	69	0	110.633	9.21944
85	1	46	308	0	182.5	1.825	57.1	17.1439	0.706414	69	0	0	0.378082	20	21	14	4.42054	62.6	1.61884	174	4.49964	83	0.93707	5.5	36.615	4	3	93	5.16243	97	63.5	0	49.7	4.14167
86	1	40	154	0	177.2	1.772	68.6	21.8472	0.80284	81.2	0	0	0.458239	15	14	19	5.89121	45.9	1.18697	175	4.5255	66	0.74514	4.7	27.871	3	3	96	5.32896	95	60.5	0	49.4	4.11667
87	1	42	5.13333	0	168.5	1.685	68.8	24.232	0.89566	84	0	0	0.498516	34	17	16	6.41117	44.6	1.15336	222	5.74092	73	0.82417	4.8	28.964	1	1	91	5.05141	100.5	63	0	48.9333	4.07778
88	1	46	84	0	179	1.79	86.5	26.9967	0.85081	93.8	1	0	0.524022	25	39	17	6.7288	44	1.13784	192	4.96512	65	0.73385	4.7	27.871	2	3	90	4.9959	116	69.5	0	143.833	11.9861
89	1	40	0	0	171.3	1.713	72.4	24.6731	0.668768	85	0	0	0.496205	14	14	25	6.4047	32.8	0.848208	140	3.6204	40	0.4516	5.6	37.708	1	1	108	5.99508	135	82	0	80.2333	6.68611
90	1	50	66	1	175.1	1.751	68.9	22.4723	1.10577	84	0	0	0.479726	25	17	38	6.28909	52	1.34472	204	5.27544	101	1.14029	6	42.08	1	1	101	5.60651	120.5	78.5	0	12.4667	1.03889
93	1	46	4.2	1	165.2	1.652	69.1	25.3197	5.05696	84.2	0	0	0.509685	31	15	49	6.68492	28.6	0.739596	193	4.99098	270	3.0483	4.8	28.964	1	2	86	4.77386	119.5	73	1	130.8	10.9
94	1	45	0	1	161.4	1.614	64.5	24.7601	1.56131	82.7	0	0	0.512392	22	16	23	6.6031	44	1.13784	289	7.47354	129	1.45641	5.2	33.336	1	1	93	5.16243	101.5	63	0	12.3	1.025
97	1	55	0	0	169.1	1.691	72.9	25.4941	0.735706	80.2	0	0	0.474276	11	15	17	6.3573	38	0.98268	165	4.2669	55	0.62095	5.6	37.708	1	1	96	5.32896	121.5	82	0	12.1	1.00833
98	1	72	0	0	160.5	1.605	63.1	24.4951	0.475205	88.2	0	0	0.549533	20	23	15	7.09778	56.5	1.46109	216	5.58576	47	0.53063	4.6	26.778	1	1	87	4.82937	118.5	73	0	102.3	8.525
99	1	60	0	0	173.4	1.734	68.2	22.6823	1.38953	82	0	0	0.472895	18	20	15	6.34516	40.6	1.04992	201	5.19786	102	1.15158	4.9	30.057	1	3	89	4.94039	115.5	71.5	0	24.0333	2.00278
100	0	49	0	0	148	1.48	50.7	23.1465	0.985917	72.5	0	0	0.489865	11	12	9	6.08174	40.5	1.04733	189	4.88754	54	0.60966	4.6	26.778	1	1	86	4.77386	99	59	0	145.533	12.1278
101	1	51	0	0	169.3	1.693	61.5	21.4566	3.61056	86	0	0	0.507974	23	20	15	6.63028	31.9	0.824934	161	4.16346	193	2.17897	5.4	35.522	1	2	95	5.27345	89	59	0	65.5667	5.46389
102	1	53	100.2	0	164.2	1.642	57.6	21.3637	0.981461	71.6	0	0	0.436054	11	13	20	5.72491	55.3	1.43006	215	5.5599	109	1.23061	4.9	30.057	2	3	87	4.82937	119	73	0	133.7	11.1417
105	1	53	18	0	168.4	1.684	66.7	23.5202	1.69224	77.5	0	0	0.460214	25	16	21	6.14764	39.1	1.01113	180	4.6548	129	1.45641	5.5	36.615	1	3	96	5.32896	120.5	74	0	146.233	12.1861
107	1	61	90	0	165.7	1.657	73.2	26.6604	1.83315	84	0	0	0.50694	18	13	26	6.80469	34	0.87924	150	3.879	120	1.3548	4.9	30.057	2	2	103	5.71753	136	85.5	0	23.1667	1.93056
108	1	56	44	0	169.6	1.696	61	21.2069	1.50567	78	0	0	0.459906	20	19	17	6.11492	45.2	1.16887	188	4.86168	125	1.41125	5.2	33.336	1	3	92	5.10692	115	77.5	0	51.1333	4.26111
111	0	44	0	0	165.2	1.652	62.8	23.0112	1.55662	80	1	1	0.484262	16	18	11	5.95749	46.8	1.21025	226	5.84436	89	1.00481	5.7	38.801	1	1	95	5.27345	127	74.5	0	101.467	8.45556
113	1	74	1	0	165.9	1.659	62.8	22.8174	1.79257	88.1	0	1	0.531043	10	17	10	7.03091	34.7	0.897342	201	5.19786	105	1.18545	5.1	32.243	1	2	90	4.9959	135	86.5	0	46.7333	3.89444
115	1	38	0	1	178	1.78	74.4	23.4819	1.49783	82.3	0	0	0.46236	70	26	16	5.96778	40.4	1.04474	213	5.50818	111	1.25319	4.7	27.871	1	1	95	5.27345	109.5	68	0	141.833	11.8194
117	0	55	60	0	154.5	1.545	57.9	24.2561	0.804387	77	0	0	0.498382	14	17	9	6.21129	64.7	1.67314	224	5.79264	68	0.76772	5.4	35.522	1	1	90	4.9959	130.5	81	0	34.9	2.90833
120	0	52	0	0	160.4	1.604	55.9	21.7272	0.394104	68	0	0	0.42394	14	15	12	5.17831	61.9	1.60073	229	5.92194	34	0.38386	5.5	36.615	1	1	93	5.16243	91	59.5	0	133.6	11.1333
121	0	60	0	0	159.2	1.592	57	22.49	0.735961	84.8	1	0	0.532663	18	16	15	6.52645	56.1	1.45075	178	4.60308	47	0.53063	5.4	35.522	1	1	92	5.10692	133.5	83	0	39.8667	3.32222
122	1	55	84	0	171.8	1.718	48.6	16.4661	0.601516	69	0	0	0.40163	15	13	29	5.03992	52.3	1.35248	192	4.96512	58	0.65482	4.6	26.778	2	3	85	4.71835	107	63	0	142.4	11.8667
123	1	54	1	1	166.5	1.665	68	24.529	5.07719	83.5	0	1	0.501502	18	15	20	6.69774	28.1	0.726666	185	4.7841	264	2.98056	5.4	35.522	1	2	99	5.49549	125.5	80	0	8.76667	0.730556
124	1	51	126	0	169.6	1.696	74.7	25.9698	0.543208	87.5	0	1	0.51592	23	24	34	6.67085	66.7	1.72486	214	5.53404	66	0.74514	5.1	32.243	2	2	101	5.60651	113	70.5	0	142.667	11.8889
125	1	58	1	1	168.1	1.681	75.3	26.6477	3.48109	97	1	0	0.577037	20	17	28	7.24995	40.5	1.04733	178	4.60308	235	2.65315	5.4	35.522	1	2	95	5.27345	143	93	0	47.8	3.98333
127	0	49	0	0	159.7	1.597	53.7	21.0554	0.375368	65.5	0	0	0.410144	20	18	7	4.8642	73	1.88778	191	4.93926	39	0.44031	4.5	25.685	1	1	79	4.38529	111	74	0	137.433	11.4528
128	1	42	0	0	176.1	1.761	72.2	23.2819	0.600486	78.5	0	0	0.445769	14	12	13	5.75864	54.8	1.41713	187	4.83582	63	0.71127	4.7	27.871	1	2	98	5.43998	118	80.5	0	58.4333	4.86944
129	0	37	60	0	156.1	1.561	46.2	18.9599	0.280378	61.3	0	0	0.392697	14	12	14	4.30305	84.1	2.17483	167	4.31862	34	0.38386	5	31.15	1	1	88	4.88488	97.5	59.5	0	24.4667	2.03889
132	1	40	329	0	164	1.64	65.4	24.3159	0.436202	80.5	0	1	0.490854	25	27	38	6.26947	66	1.70676	227	5.87022	55	0.62095	5.7	38.801	4	1	101	5.60651	111.5	64	0	29.9333	2.49444
135	1	55	36	0	161.3	1.613	44.8	17.2191	0.533107	65	0	0	0.402976	19	17	11	5.08945	49.8	1.28783	196	5.06856	53	0.59837	5.7	38.801	1	3	95	5.27345	110.5	76.5	0	72.7667	6.06389
137	1	47	54	1	165.1	1.651	68.8	25.2403	1.94394	81.7	0	0	0.494852	24	16	14	6.5038	38.3	0.990438	211	5.45646	143	1.61447	5.2	33.336	1	3	106	5.88406	119	80	0	155.633	12.9694
138	1	51	1	1	181.8	1.818	79.3	23.993	0.563231	88	0	0	0.484048	23	22	14	6.3524	57.3	1.48178	190	4.9134	56	0.63224	5.146	32.7458	1	1	101	5.60651	135.5	83	0	120.967	10.0806
139	0	62	0	0	155.1	1.551	52.3	21.7409	0.921434	73.5	0	1	0.473888	10	10	8	5.98506	73.2	1.89295	222	5.74092	87	0.98223	5.4	35.522	1	3	102	5.66202	129.5	81	0	11.7667	0.980556
141	0	53	0	0	159.1	1.591	51.2	20.2269	0.58943	69	0	0	0.43369	14	17	9	5.318	64.1	1.65763	207	5.35302	50	0.5645	5	31.15	1	1	83	4.60733	94	63	0	21.4667	1.78889
143	1	40	1	0	176.2	1.762	61.7	19.8735	0.886676	77.7	0	0	0.440976	26	24	20	5.59841	60	1.5516	186	4.80996	95	1.07255	5	31.15	1	2	96	5.32896	111	69.5	0	133.5	11.125
144	1	40	245	0	173.1	1.731	67.2	22.4272	2.34582	85	0	0	0.491046	20	15	61	6.32649	35.4	0.915444	203	5.24958	144	1.62576	4.6	26.778	3	2	102	5.66202	129	82	0	126.7	10.5583
146	0	57	0	0	153.5	1.535	50.4	21.3901	0.457449	71.5	0	1	0.465798	21	24	13	5.83235	58.2	1.50505	246	6.36156	35	0.39515	4.8	28.964	1	1	88	4.88488	105.5	63.5	0	36.2	3.01667
149	0	42	0	0	162.7	1.627	48.7	18.3973	2.26457	64	0	0	0.393362	19	16	8	4.44889	49	1.26714	251	6.49086	151	1.70479	4.5	25.685	1	3	75	4.16325	83.5	45.5	0	9.93333	0.827778
150	1	43	12	0	173.3	1.733	64.8	21.5763	2.14738	83	0	0	0.478938	35	18	20	6.22005	33.7	0.871482	214	5.53404	126	1.42254	4.8	28.964	1	1	85	4.71835	106	62.5	0	141.667	11.8056
151	1	55	387.8	0	163.5	1.635	59.1	22.1081	0.565542	76	0	0	0.464832	16	22	27	6.1435	59.7	1.54384	152	3.93072	65	0.73385	5.1	32.243	4	3	99	5.49549	130	77.5	0	95.1	7.925
152	1	43	1	0	170.2	1.702	60.3	20.816	1.15526	76	0	0	0.446533	23	23	13	5.75068	53.3	1.37834	238	6.15468	115	1.29835	5	31.15	1	3	88	4.88488	89.5	54.5	0	58.6	4.88333
153	1	44	126	0	166.7	1.667	60.5	21.7713	0.582176	76.3	0	0	0.457708	19	17	24	5.91264	65	1.6809	168	4.34448	72	0.81288	5	31.15	2	3	106	5.88406	97	65.5	0	105.067	8.75556
155	1	43	12	0	160.9	1.609	64	24.7211	0.30764	76.5	0	1	0.475451	25	17	17	6.15659	60.9	1.57487	184	4.75824	38	0.42902	5.5	36.615	1	1	99	5.49549	117	70.5	0	146.633	12.2194
156	1	52	1	0	169.6	1.696	65.8	22.8757	0.888948	80.3	0	1	0.473467	16	17	17	6.22561	64.3	1.6628	208	5.37888	106	1.19674	5.248	33.8606	1	3	92	5.10692	113	75	0	11.8333	0.986111
157	1	54	2.8	0	171.7	1.717	63.9	21.6751	2.2974	81.1	0	0	0.472335	29	17	9	6.28014	36.8	0.951648	222	5.74092	151	1.70479	5.5	36.615	1	2	89	4.94039	95.5	61.5	0	49.9333	4.16111
158	1	54	110	1	167.9	1.679	66.6	23.6251	1.49568	89.5	0	0	0.533055	35	25	56	6.83333	56.5	1.46109	228	5.89608	143	1.61447	5.5	36.615	2	2	102	5.66202	148	94	1	94.9667	7.91389
159	1	50	22	1	173.1	1.731	73.9	24.6632	2.35069	87.8	0	0	0.507221	39	12	25	6.63037	47	1.21542	243	6.28398	195	2.20155	5.6	37.708	1	2	105	5.82855	128.5	81.5	0	147.767	12.3139
161	0	55	0	0	153.7	1.537	46	19.472	0.658363	64.3	0	0	0.418347	13	14	9	5.08741	56.7	1.46626	201	5.19786	52	0.58708	5.4	35.522	1	1	91	5.05141	113.5	74.5	0	120.567	10.0472
162	0	55	126	0	147.8	1.478	56.6	25.91	1.03681	78.4	0	0	0.530447	12	13	35	6.52235	63	1.62918	216	5.58576	87	0.98223	4.9	30.057	2	1	105	5.82855	147	97.5	0	96.9667	8.08056
164	0	63	0	0	147.5	1.475	44.8	20.5918	0.587352	75.5	0	0	0.511864	28	26	26	6.35561	54.4	1.40678	191	4.93926	39	0.44031	5.248	33.8606	1	1	86	4.77386	120	73.5	0	82.1333	6.84444
165	0	53	0	0	154.2	1.542	52.2	21.9534	1.0749	73.5	0	0	0.476654	11	13	13	5.9713	40.9	1.05767	152	3.93072	57	0.64353	4.5	25.685	1	1	94	5.21794	121.5	72	0	144.967	12.0806
167	1	70	126	0	171.6	1.716	68.3	23.1946	0.738432	92.2	1	1	0.537296	16	19	20	6.98852	61.6	1.59298	217	5.61162	74	0.83546	5.758	39.4349	2	2	107	5.93957	117	69	0	119.467	9.95556
168	0	55	12	0	160	1.6	60.8	23.75	1.45431	75.3	0	1	0.470625	29	21	17	5.93478	60.4	1.56194	264	6.82704	116	1.30964	5.4	35.522	1	1	102	5.66202	131	89	0	112.5	9.375
169	0	45	66	0	164.8	1.648	58.7	21.6134	0.770403	70.5	0	0	0.427791	14	9	14	5.15553	61	1.57746	193	4.99098	63	0.71127	5.1	32.243	1	1	78	4.32978	102	62	0	146.233	12.1861
170	1	45	0	1	170.3	1.703	68.8	23.7224	3.67214	84	0	0	0.493247	45	26	32	6.4691	31.8	0.822348	193	4.99098	211	2.38219	5.1	32.243	1	2	100	5.551	109	70.5	0	141.767	11.8139
172	0	46	1	0	160.7	1.607	56.2	21.7623	0.835415	77	0	0	0.479154	10	16	11	5.88429	51.5	1.33179	171	4.42206	53	0.59837	4.8	28.964	1	1	90	4.9959	98.5	65.5	0	91.3	7.60833
173	0	35	1	0	160.6	1.606	42.3	16.4002	0.261283	60	0	0	0.373599	11	15	14	3.78845	69.6	1.79986	218	5.63748	25	0.28225	5.4	35.522	1	1	86	4.77386	102	63.5	0	24.7667	2.06389
174	0	48	1	0	152	1.52	50.9	22.0308	0.484618	67	0	1	0.440789	19	11	15	5.3949	75.3	1.94726	247	6.38742	52	0.58708	5.2	33.336	1	1	101	5.60651	122	76.5	0	54.1667	4.51389
176	1	61	22	1	165.5	1.655	69.4	25.3375	6.16387	90.5	1	1	0.546828	13	21	32	7.12509	33.8	0.874068	185	4.7841	362	4.08698	5.4	35.522	1	2	92	5.10692	114.5	74	1	82.6	6.88333
177	0	63	0	0	148.5	1.485	33.6	15.2365	1.16357	53.9	0	0	0.362963	15	20	8	3.87811	47.6	1.23094	150	3.879	82	0.92578	5.2	33.336	1	1	86	4.77386	107.5	66	0	61.2	5.1
179	0	53	12	1	162.7	1.627	65.1	24.5927	0.99938	97	1	0	0.596189	18	16	11	6.84282	65.1	1.68349	211	5.45646	68	0.76772	5.35	34.9755	1	1	95	5.27345	130.5	77.5	1	105.6	8.8
184	0	66	0	0	156	1.56	57.5	23.6275	1.10454	81.3	1	0	0.521154	21	18	36	6.51603	57.9	1.49729	209	5.40474	78	0.88062	5.4	35.522	1	1	83	4.60733	117.5	71.5	1	73.9333	6.16111
185	0	54	0	0	153.6	1.536	47.8	20.2603	1.08631	63.8	0	0	0.415365	11	19	9	5.0584	43.7	1.13008	194	5.01684	68	0.76772	4.8	28.964	1	1	77	4.27427	99.5	65.5	0	119.3	9.94167
186	0	54	0	0	149.7	1.497	46.8	20.8835	0.391784	63.8	0	0	0.426186	20	22	6	5.23008	61.4	1.5878	169	4.37034	35	0.39515	4.6	26.778	1	1	102	5.66202	108	65.5	0	145.933	12.1611
187	0	58	8.4	0	148.8	1.488	65.5	29.5825	1.7924	86	1	0	0.577957	24	24	11	6.94806	42.5	1.09905	200	5.172	100	1.129	5.2	33.336	1	1	95	5.27345	123	76	0	145	12.0833
188	0	54	1	0	154.3	1.543	53	22.261	1.26115	73.3	0	0	0.475049	19	16	43	5.96504	44.8	1.15853	319	8.24934	74	0.83546	5.4	35.522	1	2	94	5.21794	92	60	0	108.867	9.07222
191	0	47	0	0	156.4	1.564	46.5	19.0099	1.97697	64.2	0	0	0.410486	15	17	11	4.87175	48.8	1.26197	214	5.53404	133	1.50157	5.2	33.336	1	3	83	4.60733	90.5	55	0	84.8333	7.06944
192	0	41	200.9	0	154.5	1.545	49.5	20.7371	1.02314	73	0	0	0.472492	12	22	13	5.71619	54	1.39644	238	6.15468	70	0.7903	5.1	32.243	3	3	78	4.32978	102	59.5	0	61.5667	5.13056
193	0	51	1	1	155	1.55	58.2	24.2248	1.25704	80	1	0	0.516129	15	22	14	6.32697	69	1.78434	259	6.69774	109	1.23061	5.6	37.708	1	3	89	4.94039	108.5	66.5	0	60.4333	5.03611
197	1	52	18	0	171	1.71	71.5	24.452	4.15856	89.7	0	0	0.524561	47	36	51	6.83722	34.4	0.889584	199	5.14614	246	2.77734	5	31.15	1	2	97	5.38447	123.5	79	0	100.6	8.38333
198	0	65	2.8	0	154.7	1.547	52.4	21.8953	0.398728	67	0	0	0.433096	16	15	11	5.45253	67.1	1.73521	236	6.10296	38	0.42902	5.5	36.615	1	1	86	4.77386	110	70	0	104.767	8.73056
202	1	53	22	1	159.1	1.591	55.4	21.8862	5.09476	80.3	0	0	0.504714	26	22	30	6.64619	32.7	0.845622	262	6.77532	302	3.40958	5	31.15	1	3	90	4.9959	109.5	76	0	49.7333	4.14444
203	1	51	165	0	168.8	1.688	68.4	24.0055	2.06523	78	0	0	0.462085	16	13	15	6.19241	27.2	0.703392	149	3.85314	110	1.2419	4.7	27.871	3	3	84	4.66284	110	70.5	0	106.167	8.84722
204	1	64	126	1	171.9	1.719	71.5	24.1966	1.23517	90.5	1	1	0.526469	16	18	24	6.89202	53.5	1.38351	225	5.8185	112	1.26448	5	31.15	2	2	97	5.38447	134.5	85	0	145.3	12.1083
205	0	64	36	0	158.8	1.588	55.9	22.1672	3.93645	80.8	1	1	0.508816	18	19	40	6.45332	33	0.85338	205	5.3013	154	1.73866	5.1	32.243	1	2	90	4.9959	134.5	79.5	0	145.3	12.1083
209	1	41	54	1	170.9	1.709	76.5	26.1925	1.84106	84	0	0	0.491516	27	18	17	6.38919	45.3	1.17146	238	6.15468	159	1.79511	5.4	35.522	1	2	105	5.82855	120	74	0	37	3.08333
210	1	61	0	0	164.5	1.645	56.3	20.8054	0.44822	71	0	0	0.431611	17	22	16	5.72565	48	1.24128	168	4.34448	43	0.48547	5.5	36.615	1	3	89	4.94039	119.5	73	0	25.0667	2.08889
211	1	36	154	0	176.2	1.762	78.6	25.3169	1.96107	85.6	0	0	0.485812	27	20	28	6.23747	43.6	1.1275	203	5.24958	157	1.77253	4.6	26.778	3	2	93	5.16243	114.5	76	0	67.6667	5.63889
213	1	38	18	0	171.7	1.717	92.8	31.478	2.06211	99	1	0	0.576587	96	82	41	7.06679	39.1	1.01113	190	4.9134	145	1.63705	4.6	26.778	1	3	103	5.71753	114.5	76	0	96.3	8.025
214	1	52	60	0	155.8	1.558	52.4	21.5872	0.642197	73.8	0	1	0.473684	19	27	20	6.23009	47.7	1.23352	190	4.9134	60	0.6774	5.6	37.708	1	2	106	5.88406	113.5	72	0	9.26667	0.772222
216	0	58	0	1	149.5	1.495	54.5	24.3845	0.76383	79	0	0	0.528428	31	28	15	6.50658	61.5	1.59039	220	5.6892	60	0.6774	6.166	43.8944	1	1	100	5.551	127.5	80	0	65.8667	5.48889
217	0	38	2.8	0	159.7	1.597	49.2	19.291	0.789188	72.5	0	0	0.453976	12	15	9	5.4284	47.4	1.22576	214	5.53404	46	0.51934	5.6	37.708	1	1	93	5.16243	119.5	72.5	0	44.5333	3.71111
218	1	51	60	1	169.5	1.695	84.8	29.5159	1.63218	99.4	1	0	0.586431	60	36	33	7.25949	33.4	0.863724	183	4.73238	94	1.06126	5.1	32.243	1	1	92	5.10692	101.5	65	0	109.9	9.15833
219	1	49	1	0	172.9	1.729	64.7	21.6428	1.08686	77	0	0	0.445344	12	12	15	5.82304	55.8	1.44299	280	7.2408	114	1.28706	5.248	33.8606	1	3	91	5.05141	96	61	0	68.8	5.73333
221	1	43	126	0	169.5	1.695	51.6	17.9602	0.388849	66.7	0	1	0.39351	22	27	52	4.71823	81.7	2.11276	153	3.95658	63	0.71127	4.5	25.685	2	3	82	4.55182	128.5	75.5	0	145.8	12.15
223	1	41	0	0	177.4	1.774	69	21.9251	2.04418	81.5	0	0	0.459414	21	20	21	5.95158	40.5	1.04733	256	6.62016	148	1.67092	5.6	37.708	1	3	87	4.82937	108.5	70.5	0	133.667	11.1389
224	1	31	252	0	173.9	1.739	67.7	22.3867	1.99337	77.8	0	1	0.447384	22	13	25	5.65078	32.6	0.843036	204	5.27544	123	1.38867	4.9	30.057	3	3	84	4.66284	110.5	73.5	0	154.233	12.8528
227	1	46	60	0	169.9	1.699	65.7	22.7603	0.912317	81.3	0	1	0.478517	15	16	10	6.22534	50.4	1.30334	175	4.5255	84	0.94836	5.1	32.243	1	1	91	5.05141	101	65.5	0	147.5	12.2917
228	1	74	238	0	173.2	1.732	68.7	22.9013	1.40562	93.2	1	0	0.538106	15	13	19	7.0757	35.6	0.920616	196	5.06856	80	0.9032	5	31.15	3	3	95	5.27345	109.5	69	0	60.8667	5.07222
232	1	55	4.2	1	165.8	1.658	80.8	29.3929	2.25834	101.2	1	0	0.610374	60	34	45	7.38718	47.7	1.23352	245	6.3357	182	2.05478	5.5	36.615	1	3	106	5.88406	153	97	1	37.4333	3.11944
235	1	75	154	0	156.8	1.568	50.2	20.4179	1.17472	70.4	0	0	0.44898	12	14	23	6.1232	42.2	1.09129	171	4.42206	99	1.11771	4.8	28.964	3	3	80	4.4408	121.5	72	1	61.4333	5.11944
237	0	48	0	0	156.9	1.569	48.1	19.5389	0.89531	67	0	0	0.427024	16	16	10	5.14049	78.4	2.02742	229	5.92194	94	1.06126	5.4	35.522	1	1	94	5.21794	99	64.5	0	144.633	12.0528
238	1	46	126	0	161.8	1.618	57.4	21.9258	0.45497	70.2	0	0	0.433869	18	12	19	5.59639	64.6	1.67056	217	5.61162	61	0.68869	5.2	33.336	2	3	99	5.49549	98	63	0	153.467	12.7889
240	1	43	90	1	179.8	1.798	88.1	27.2519	5.15721	91.6	1	0	0.509455	36	13	27	6.67688	30.7	0.793902	306	7.91316	283	3.19507	5.6	37.708	2	3	103	5.71753	119	74	1	49.4	4.11667
241	0	40	122.5	0	150.4	1.504	52.1	23.0326	0.483852	71.8	0	0	0.477394	20	12	17	5.7628	86.5	2.23689	247	6.38742	57	0.64353	4.9	30.057	2	1	99	5.49549	96.5	58.5	0	106.633	8.88611
242	0	44	36	0	160.8	1.608	58.6	22.6634	0.515819	67.6	0	0	0.420398	14	12	11	5.03456	67.6	1.74814	209	5.40474	50	0.5645	5.7	38.801	1	1	99	5.49549	130	80	0	80.9667	6.74722
243	0	48	1	0	154.7	1.547	48.6	20.3075	1.28209	69.5	0	0	0.449257	13	19	9	5.5111	62.8	1.62401	246	6.36156	106	1.19674	5.6	37.708	1	3	93	5.16243	117	74.5	0	69.7333	5.81111
246	1	56	252	0	165.7	1.657	51.5	18.7569	0.806773	70	0	0	0.42245	13	19	19	5.49925	45	1.1637	179	4.62894	70	0.7903	4.8	28.964	3	3	88	4.88488	103.5	63	0	23.7667	1.98056
248	0	35	0	0	151.1	1.511	48.7	21.3305	0.285808	65	0	0	0.430179	16	21	14	5.03044	63	1.62918	175	4.5255	26	0.29354	5.044	31.6309	1	1	86	4.77386	103.5	69	0	12.2667	1.02222
249	0	60	0	0	153	1.53	42.8	18.2836	0.611877	60	0	0	0.392157	22	20	11	4.58341	84.7	2.19034	242	6.25812	75	0.84675	5.2	33.336	1	1	103	5.71753	114	64.5	0	35.7667	2.98056
250	1	76	154	0	162.4	1.624	60.1	22.7878	0.709601	80.6	0	0	0.496305	13	9	51	6.69072	64.2	1.66021	177	4.57722	84	0.94836	5.1	32.243	3	3	105	5.82855	106	63.5	0	102.233	8.51944
251	0	53	0	0	151.9	1.519	50.8	22.0165	0.588316	65	0	1	0.427913	12	13	9	5.25575	68.3	1.76624	190	4.9134	59	0.66611	5	31.15	1	1	87	4.82937	100	60.5	0	144.2	12.0167
253	0	39	180	0	167	1.67	48.4	17.3545	0.600525	66.8	0	0	0.4	19	20	16	4.45987	97.2	2.51359	222	5.74092	74	0.83546	5.2	33.336	3	3	88	4.88488	100	61.5	0	56.1333	4.67778
254	1	63	0	1	165.3	1.653	56.6	20.7143	0.828484	83.6	0	0	0.505747	19	22	73	6.62488	62	1.60332	236	6.10296	87	0.98223	5	31.15	1	2	85	4.71835	93.5	63	0	146.567	12.2139
257	1	40	154	1	172.4	1.724	85.4	28.7332	2.72359	93	1	0	0.539443	20	16	38	6.84835	34.4	0.889584	243	6.28398	170	1.9193	5	31.15	3	3	90	4.9959	146	89	0	101.033	8.41944
258	1	42	0	0	185.1	1.851	67	19.5552	0.56881	73.8	0	0	0.398703	15	8	9	4.86655	62.2	1.60849	183	4.73238	66	0.74514	4.9	30.057	1	2	87	4.82937	115	66	0	140.3	11.6917
259	1	48	123.8	0	166.8	1.668	68.9	24.7644	0.99103	86	0	0	0.515588	16	17	21	6.65809	44.7	1.15594	191	4.93926	80	0.9032	5.5	36.615	2	3	101	5.60651	120	78	0	36.9	3.075
261	0	47	0	0	164.8	1.648	61.3	22.5708	1.05272	70	0	0	0.424757	17	16	12	5.15841	60.5	1.56453	218	5.63748	88	0.99352	5.1	32.243	1	1	83	4.60733	110	73.5	0	146.967	12.2472
262	0	57	0	0	161.3	1.613	55.4	21.2932	0.87859	81.5	1	0	0.50527	16	18	11	6.24853	64.3	1.6628	232	5.99952	65	0.73385	5.4	35.522	1	1	95	5.27345	111.5	61	0	21.1333	1.76111
265	1	64	122.5	0	165.7	1.657	62.9	22.909	0.830075	81	0	0	0.488835	11	16	16	6.53815	47.8	1.23611	227	5.87022	73	0.82417	5.146	32.7458	2	3	95	5.27345	151	88.5	0	11.4	0.95
266	1	47	0	0	170	1.7	68.4	23.6678	0.329046	88.5	0	0	0.520588	35	24	15	6.62115	55	1.4223	188	4.86168	31	0.34999	5	31.15	1	2	86	4.77386	121	72	0	10.8667	0.905556
267	0	67	22.5	0	159	1.59	56.6	22.3884	1.55638	82	1	0	0.515723	25	31	30	6.48004	56.9	1.47143	208	5.37888	104	1.17416	5.5	36.615	1	2	107	5.93957	118	74.5	0	108.767	9.06389
269	1	50	175	0	169.6	1.696	58.7	20.4073	1.08526	79	0	0	0.465802	28	32	21	6.09264	49.2	1.27231	201	5.19786	95	1.07255	4.7	27.871	3	2	96	5.32896	132	83.5	0	68.5333	5.71111
270	1	44	252	0	169.2	1.692	70.7	24.6955	0.614008	90	1	0	0.531915	24	16	62	6.68152	69	1.78434	230	5.9478	73	0.82417	4.9	30.057	3	3	94	5.21794	116	72.5	0	93.1333	7.76111
272	1	71	110	0	161.2	1.612	57.9	22.2817	2.4413	78.7	0	0	0.488213	29	27	38	6.61538	47.4	1.22576	191	4.93926	216	2.43864	5.6	37.708	2	2	100	5.551	105	70.5	0	84.9333	7.07778
273	1	35	54	0	178.1	1.781	68.5	21.5955	0.943945	73.2	0	0	0.411005	18	16	12	5.07309	47.2	1.22059	201	5.19786	88	0.99352	4.9	30.057	1	2	97	5.38447	133	70	0	11.7	0.975
275	1	43	90	0	172.7	1.727	68.1	22.833	1.06702	82.5	0	0	0.477707	17	21	42	6.21126	36.9	0.954234	169	4.37034	71	0.80159	5	31.15	2	2	97	5.38447	133	85.5	0	11.4333	0.952778
277	0	58	0	0	158.3	1.583	47.8	19.0751	0.592121	61.3	0	0	0.387239	21	23	13	4.46886	72.4	1.87226	222	5.74092	62	0.69998	5	31.15	1	1	85	4.71835	98	61.5	0	24.0333	2.00278
278	1	45	108	1	168.8	1.688	74.3	26.0762	1.53395	83	0	0	0.491706	23	15	33	6.44385	42	1.08612	246	6.36156	124	1.39996	5.5	36.615	2	3	101	5.60651	130	94.5	0	11.8667	0.988889
279	0	60	0	0	162.8	1.628	52.4	19.7707	1.23136	68	0	0	0.41769	22	20	22	5.14885	56.9	1.47143	213	5.50818	93	1.04997	5.7	38.801	1	1	104	5.77304	107.5	70	1	98.1	8.175
280	1	50	126	0	169.9	1.699	61.5	21.3053	0.774488	78	0	0	0.459094	16	18	17	6.01688	51.9	1.34213	176	4.55136	74	0.83546	5.35	34.9755	2	3	100	5.551	110	72.5	0	85.6667	7.13889
282	0	34	4.2	0	157.2	1.572	44.9	18.1694	0.681401	62.5	0	0	0.397583	12	10	14	4.38729	49.8	1.28783	164	4.24104	47	0.53063	5.2	33.336	1	3	87	4.82937	126	84	0	92.3333	7.69444
284	0	55	0	0	159.3	1.593	47.5	18.7181	0.854807	65.5	0	0	0.411174	20	17	10	4.96395	50.6	1.30852	186	4.80996	58	0.65482	5.6	37.708	1	1	109	6.05059	115	71.5	1	45.1	3.75833
286	0	60	0	0	161.3	1.613	62.3	23.9452	0.183787	85	1	1	0.526968	21	17	13	6.45967	92.6	2.39464	205	5.3013	20	0.2258	5.5	36.615	1	1	99	5.49549	141.5	89.5	0	59.9	4.99167
287	1	43	198	1	170.5	1.705	74.4	25.5932	3.00471	82.9	0	1	0.486217	44	27	38	6.37518	43.1	1.11457	229	5.92194	247	2.78863	5.8	39.894	3	2	105	5.82855	126	76.5	0	109.4	9.11667
288	0	39	0	0	161.7	1.617	45.6	17.4399	0.679696	61.6	0	0	0.380952	16	15	14	4.06458	69.4	1.79468	228	5.89608	65	0.73385	4.9	30.057	1	2	90	4.9959	87	60	0	97.7	8.14167
290	0	52	154	0	156.7	1.567	55.7	22.6839	1.54473	75.5	0	0	0.481812	14	17	40	5.97926	88.7	2.29378	297	7.68042	176	1.98704	4.6	26.778	3	3	85	4.71835	162	102	0	21.7	1.80833
291	0	53	90	0	168.2	1.682	70.2	24.8133	1.34569	86.5	1	0	0.514269	13	12	23	6.35501	59.3	1.5335	224	5.79264	94	1.06126	4.8	28.964	2	1	89	4.94039	128.5	76	0	72.1667	6.01389
294	1	67	168	0	172.5	1.725	64.9	21.8105	0.423702	77.6	0	1	0.449855	18	16	7	6.05602	60.5	1.56453	180	4.6548	48	0.54192	5.2	33.336	3	1	101	5.60651	117	72.5	0	146.767	12.2306
295	1	49	408	0	177.1	1.771	74.5	23.753	0.307431	83.2	0	1	0.469791	17	22	13	6.15475	58.8	1.52057	200	5.172	33	0.37257	5.2	33.336	4	2	99	5.49549	112	72	0	104.3	8.69167
296	1	55	0	0	163.1	1.631	56.9	21.3897	1.32084	77.8	0	0	0.477008	23	24	15	6.3203	39.3	1.0163	218	5.63748	96	1.08384	5.4	35.522	1	3	93	5.16243	113.5	74.5	0	38.7667	3.23056
297	1	49	1	0	170.7	1.707	67.7	23.2339	1.57643	79.3	0	0	0.464558	49	20	40	6.13328	44.9	1.16111	238	6.15468	134	1.51286	4.9	30.057	1	3	91	5.05141	94.5	64	0	47.7333	3.97778
298	1	46	0	0	165.4	1.654	59.5	21.7493	1.38504	78	0	0	0.471584	25	19	15	6.16545	39.2	1.01371	172	4.44792	101	1.14029	5.1	32.243	1	2	103	5.71753	127	83	0	143.067	11.9222
299	1	40	154	0	172.4	1.724	55.1	18.5386	0.712723	69.4	0	0	0.402552	15	8	12	4.929	42.8	1.10681	154	3.98244	59	0.66611	5	31.15	3	3	88	4.88488	90.5	60.5	0	36.4333	3.03611
300	1	35	126	1	169.6	1.696	74.6	25.9351	0.820976	92.3	1	0	0.544222	41	23	36	6.69008	48	1.24128	230	5.9478	68	0.76772	5.4	35.522	2	3	99	5.49549	130	76.5	0	47.6	3.96667
301	1	35	22	0	177.4	1.774	71.8	22.8148	1.58488	81.4	0	0	0.45885	28	17	27	5.85837	41.1	1.06285	196	5.06856	119	1.34351	4.6	26.778	1	3	87	4.82937	138	78	0	85.7667	7.14722
302	1	37	60	0	178	1.78	70.3	22.1879	1.1276	81.5	0	1	0.457865	22	21	19	5.82701	64.1	1.65763	200	5.172	130	1.4677	5.2	33.336	1	2	92	5.10692	109	64	0	46.2333	3.85278
303	1	43	308	0	188.1	1.881	63.8	18.032	0.165928	74	0	0	0.393408	13	15	18	4.70284	97.6	2.52394	199	5.14614	29	0.32741	5.2	33.336	4	3	95	5.27345	102.5	61.5	0	23.6667	1.97222
304	1	35	1	0	173.1	1.731	62.9	20.9921	1.12634	74.5	0	0	0.430387	29	22	15	5.41203	41.3	1.06802	213	5.50818	89	1.00481	4.7	27.871	1	1	97	5.38447	118.5	76.5	0	60.4667	5.03889
306	0	57	1	0	151.7	1.517	45.5	19.7715	0.903256	70	0	0	0.461437	29	26	20	5.73939	85	2.1981	275	7.1115	99	1.11771	5.5	36.615	1	1	96	5.32896	124.5	82	0	12.4	1.03333
308	1	52	36	0	169.5	1.695	77.2	26.8706	1.50339	85	0	0	0.501475	27	14	29	6.63112	44.9	1.16111	191	4.93926	129	1.45641	5.4	35.522	1	3	103	5.71753	131	86.5	0	154.4	12.8667
309	1	74	0	0	165.2	1.652	62.6	22.9379	1.18698	78	0	1	0.472155	15	18	9	6.46481	40.1	1.03699	216	5.58576	91	1.02739	5.6	37.708	1	2	90	4.9959	143	87.5	0	153.6	12.8
311	1	46	399	1	169	1.69	75.3	26.3646	0.921952	81.5	0	1	0.482249	37	29	63	6.336	47.3	1.22318	210	5.4306	86	0.97094	4.4	24.592	4	2	93	5.16243	140.5	95.5	0	145.7	12.1417
312	0	52	1	0	155.4	1.554	46.5	19.2553	1.10728	68	0	0	0.43758	15	15	8	5.39907	39.3	1.0163	201	5.19786	57	0.64353	4.7	27.871	1	1	88	4.88488	107	71.5	0	23.4667	1.95556
315	1	41	0	0	170.1	1.701	62.3	21.5318	0.368398	77	0	0	0.452675	31	23	14	5.78488	66.6	1.72228	189	4.88754	46	0.51934	4.8	28.964	1	1	94	5.21794	106	66.5	0	146.567	12.2139
316	1	39	18	1	174.3	1.743	77	25.3452	2.46822	87.5	0	0	0.502008	24	13	19	6.45983	41.7	1.07836	175	4.5255	185	2.08865	5.9	40.987	1	3	104	5.77304	100.5	62.5	1	24.2667	2.02222
317	0	50	1	0	156.9	1.569	45.6	18.5233	2.50355	72.5	0	0	0.462078	21	18	7	5.71466	40.1	1.03699	184	4.75824	121	1.36609	4.8	28.964	1	1	90	4.9959	124	82.5	0	136.6	11.3833
319	1	45	1	1	161.1	1.611	71	27.3569	2.3695	85	0	0	0.527623	19	16	16	6.81858	31.7	0.819762	210	5.4306	145	1.63705	5.1	32.243	1	3	98	5.43998	122.5	76	1	121.4	10.1167
320	1	55	12.91	1	168.6	1.686	72.5	25.5049	1.53297	82.3	0	1	0.488138	22	18	12	6.5289	36.4	0.941304	241	6.23226	107	1.20803	5.7	38.801	1	1	98	5.43998	113	71	0	84.2	7.01667
321	0	48	0	0	156.1	1.561	41.6	17.0721	0.244533	58	0	0	0.371557	12	14	8	3.91166	112.9	2.91959	255	6.5943	40	0.4516	5.2	33.336	1	1	93	5.16243	110.5	66.5	0	121.733	10.1444
322	1	45	0	1	175.4	1.754	70.3	22.8505	1.62835	80	0	0	0.4561	25	12	28	6.00796	30.7	0.793902	211	5.45646	93	1.04997	5	31.15	1	3	101	5.60651	112	69.5	0	136.8	11.4
323	1	56	1	0	168.6	1.686	60.5	21.2834	1.03946	76	0	1	0.450771	19	21	16	5.97975	54	1.39644	176	4.55136	106	1.19674	5.5	36.615	1	1	106	5.88406	131	83	0	12.1	1.00833
324	1	57	126	0	170.4	1.704	61.9	21.3182	0.378649	76.7	0	1	0.450117	15	15	31	5.93575	69.1	1.78693	208	5.37888	49	0.55321	5.554	37.2052	2	3	87	4.82937	118.5	79.5	0	98.1	8.175
325	1	47	18	1	167.9	1.679	76.2	27.0305	1.70098	94	1	0	0.559857	44	23	32	6.98836	51.2	1.32403	247	6.38742	151	1.70479	5.5	36.615	1	3	86	4.77386	113	74	0	110.767	9.23056
327	1	56	367.5	0	174.6	1.746	64.1	21.0266	0.662836	85.1	0	0	0.4874	25	17	14	6.39638	48.6	1.2568	209	5.40474	54	0.60966	4.8	28.964	4	2	83	4.60733	87	58	0	147.967	12.3306
328	1	50	154	0	162.4	1.624	66.6	25.2524	0.787247	80.5	0	1	0.49569	17	15	19	6.5087	44.3	1.1456	202	5.22372	68	0.76772	5.5	36.615	3	3	98	5.43998	118.5	76.5	0	133.9	11.1583
332	1	56	110	0	170.8	1.708	59.9	20.5329	0.423868	72.5	0	1	0.424473	16	16	13	5.52096	82.5	2.13345	240	6.2064	68	0.76772	4.8	28.964	2	3	105	5.82855	109	70	0	109.733	9.14444
333	1	39	252	0	174	1.74	55.2	18.2323	0.594138	72.3	0	0	0.415517	15	16	24	5.12745	60.3	1.55936	130	3.3618	66	0.74514	4.7	27.871	3	3	91	5.05141	114.5	75.5	0	58.1333	4.84444
334	1	72	0	1	164.9	1.649	56.1	20.6311	1.20094	76	0	1	0.460885	30	23	11	6.27253	41.2	1.06543	184	4.75824	92	1.03868	5.4	35.522	1	1	102	5.66202	101	68.5	0	50.8667	4.23889
335	0	46	4.2	1	147	1.47	56.3	26.054	1.63222	74.5	0	0	0.506803	19	17	14	6.27038	42.7	1.10422	231	5.97366	98	1.10642	5.5	36.615	1	1	100	5.551	133	81.5	0	83.8333	6.98611
338	1	66	1	0	167.5	1.675	66.5	23.7024	0.4415	85.2	0	1	0.508657	13	14	13	6.72094	63.6	1.6447	226	5.84436	50	0.5645	5.1	32.243	1	2	93	5.16243	111.5	70	0	72.6333	6.05278
341	0	52	60	0	157.7	1.577	51.3	20.6279	1.00396	65	0	1	0.412175	18	12	10	4.95251	73	1.88778	203	5.24958	104	1.17416	5.4	35.522	1	1	87	4.82937	101.5	58	0	37.0667	3.08889
342	1	65	84	1	172.8	1.728	89	29.8059	1.53515	104.5	1	0	0.604745	20	24	22	7.47625	38.7	1.00078	186	4.80996	98	1.10642	4.84	29.4012	2	2	103	5.71753	123.5	81	0	94.0667	7.83889
344	1	43	126	0	171.9	1.719	71.1	24.0612	0.566318	85.5	0	0	0.497382	32	17	36	6.39632	46.4	1.1999	204	5.27544	47	0.53063	5.4	35.522	2	3	87	4.82937	113.5	72	0	145.6	12.1333
346	1	56	90	0	165.7	1.657	61.1	22.2534	1.35761	79	0	0	0.476765	28	19	65	6.32464	54.7	1.41454	234	6.05124	138	1.55802	5.4	35.522	2	2	106	5.88406	120	77	0	25.5667	2.13056
347	1	47	66	0	175.8	1.758	74.3	24.0409	1.15153	84.2	0	0	0.478953	20	18	26	6.27805	46.4	1.1999	184	4.75824	97	1.09513	4.9	30.057	1	3	92	5.10692	125	79	0	145.4	12.1167
349	1	50	36	0	170.2	1.702	60.1	20.747	0.247841	72.3	0	1	0.424794	16	20	10	5.47257	59.7	1.54384	171	4.42206	29	0.32741	5.1	32.243	1	1	92	5.10692	137	88	1	132.467	11.0389
351	1	55	84	0	167.4	1.674	55	19.6269	0.687666	73.5	0	0	0.439068	17	11	80	5.76803	49.6	1.28266	175	4.5255	64	0.72256	4.9	30.057	2	1	103	5.71753	101.5	64.5	0	84.7333	7.06111
356	1	47	276.5	0	165.8	1.658	58.7	21.3535	0.510635	78.5	0	0	0.473462	19	13	50	6.12498	66.3	1.71452	206	5.32716	62	0.69998	5.1	32.243	3	2	91	5.05141	118	74	0	146.3	12.1917
357	1	55	334	0	161.2	1.612	58.9	22.6665	0.515699	81.1	0	0	0.503102	16	11	17	6.56507	57.3	1.48178	164	4.24104	54	0.60966	6.1	43.173	4	3	108	5.99508	133	83	1	122.033	10.1694
359	0	50	1	0	160.5	1.605	52.2	20.2638	0.933491	70	0	0	0.436137	19	14	31	5.3291	72.2	1.86709	217	5.61162	88	0.99352	5.7	38.801	1	1	97	5.38447	109.5	67.5	0	115.767	9.64722
360	0	52	0	0	155.9	1.559	58.4	24.0282	0.549799	85.5	1	0	0.548428	31	28	40	6.56654	60.6	1.56712	183	4.73238	39	0.44031	5.2	33.336	1	1	95	5.27345	113	76.5	0	30.0667	2.50556
363	0	45	32.76	0	156.4	1.564	49.7	20.3181	0.39292	71	0	1	0.453964	17	19	9	5.50149	77	1.99122	199	5.14614	39	0.44031	5.1	32.243	1	1	90	4.9959	121	77.5	0	66.3	5.525
366	1	46	248.5	0	166.1	1.661	48.9	17.7243	0.140182	63.3	0	0	0.381096	17	20	13	4.46573	89.3	2.3093	211	5.45646	26	0.29354	5.1	32.243	3	3	97	5.38447	116.5	73	0	128.833	10.7361
367	0	44	1	0	160.9	1.609	63.7	24.6052	1.45269	77	0	0	0.478558	19	12	12	5.93526	39.2	1.01371	205	5.3013	75	0.84675	5.2	33.336	1	1	87	4.82937	108	65.5	0	143.933	11.9944
368	1	68	1	0	164.3	1.643	69.1	25.5978	2.34726	93.6	1	0	0.56969	17	18	20	7.26316	46.4	1.1999	220	5.6892	184	2.07736	5.2	33.336	1	1	100	5.551	129.5	77.5	0	148.967	12.4139
369	1	50	245	0	165.7	1.657	69.3	25.2399	1.739	83.2	0	0	0.502112	31	19	25	6.59087	43.6	1.1275	238	6.15468	143	1.61447	5.2	33.336	3	2	100	5.551	139.5	89.5	0	155.167	12.9306
372	0	47	1	0	156	1.56	50.2	20.6279	0.368268	66.1	0	0	0.423718	15	13	10	5.0789	72	1.86192	187	4.83582	37	0.41773	4.8	28.964	1	2	85	4.71835	81.5	54	0	145.9	12.1583
374	0	55	0	0	157.5	1.575	58.7	23.6634	1.43681	80.3	1	0	0.509841	17	15	15	6.35585	42.8	1.10681	173	4.47378	76	0.85804	5.4	35.522	1	1	101	5.60651	136.5	87	0	13.3	1.10833
375	0	47	12	0	155.9	1.559	46.9	19.2966	0.372485	60.3	0	0	0.386786	12	16	11	4.32304	81.7	2.11276	197	5.09442	45	0.50805	4.4	24.592	1	1	84	4.66284	91.5	55.5	0	87.3333	7.27778
376	0	45	0	0	160.5	1.605	57.4	22.2824	0.465861	71	0	0	0.442368	12	14	19	5.37467	71.4	1.8464	178	4.60308	45	0.50805	4.7	27.871	1	1	81	4.49631	130	73.5	0	85.3	7.10833
377	1	45	308	0	171.7	1.717	60.9	20.6574	0.586334	74.5	0	0	0.433896	12	13	28	5.56918	62.9	1.62659	151	3.90486	70	0.7903	5	31.15	4	3	105	5.82855	136	87	0	135.333	11.2778
379	1	51	154	0	174.5	1.745	79.5	26.1082	0.756858	83.5	0	0	0.47851	19	23	23	6.35254	49	1.26714	235	6.0771	71	0.80159	5	31.15	3	3	108	5.99508	130.5	86	0	73.5	6.125
380	1	64	44	0	170.4	1.704	52.2	17.9776	0.923912	76	0	1	0.446009	11	19	21	5.93091	46	1.18956	171	4.42206	74	0.83546	5.1	32.243	1	1	90	4.9959	136.5	82	0	61.3	5.10833
381	1	51	1	1	161.9	1.619	60.7	23.1577	0.661582	80.8	0	0	0.499074	24	18	29	6.4915	54.6	1.41196	235	6.0771	67	0.75643	5.1	32.243	1	1	93	5.16243	120	79.5	0	128.2	10.6833
382	1	45	1	1	165.7	1.657	63.3	23.0547	3.07026	81	0	0	0.488835	23	16	57	6.38217	42.7	1.10422	213	5.50818	242	2.73218	5.4	35.522	1	3	103	5.71753	112.5	79	0	131.6	10.9667
384	0	45	0	0	159.9	1.599	53.4	20.8855	0.456726	65.6	0	0	0.410256	8	9	6	4.83636	55.7	1.4404	145	3.7497	36	0.40644	5	31.15	1	1	81	4.49631	89.5	52	0	86.3	7.19167
385	0	51	0	0	160.8	1.608	46.9	18.1385	1.77154	62	0	1	0.385572	19	24	28	4.365	70	1.8102	280	7.2408	173	1.95317	5.2	33.336	1	1	89	4.94039	109	68.5	0	146.3	12.1917
386	1	52	12	0	171.8	1.718	63.8	21.616	0.283305	75.3	0	1	0.4383	15	12	14	5.70608	73.5	1.90071	197	5.09442	40	0.4516	4.9	30.057	1	1	84	4.66284	112	72	0	147	12.25
387	1	56	0	0	172.2	1.722	50.8	17.1316	2.00568	71.6	0	0	0.415796	9	15	16	5.36796	46.6	1.20508	235	6.0771	169	1.90801	5.4	35.522	1	3	87	4.82937	101	66	0	111.2	9.26667
388	0	45	17.5	0	157.7	1.577	58.1	23.3621	1.1861	78.5	0	1	0.497781	17	19	9	6.08688	54.4	1.40678	171	4.42206	81	0.91449	5.248	33.8606	1	1	81	4.49631	108.5	69	0	83.3667	6.94722
389	1	54	235	0	178.5	1.785	68.8	21.593	0.448459	74.5	0	0	0.417367	9	12	20	5.41119	63.2	1.63435	182	4.70652	55	0.62095	4.9	30.057	3	2	99	5.49549	109.5	70	0	24.4	2.03333
393	1	48	154	0	173.6	1.736	64.7	21.4687	1.2377	87	0	0	0.501152	24	18	46	6.46926	47.3	1.22318	212	5.48232	97	1.09513	5.2	33.336	3	2	97	5.38447	115	74	0	36.8667	3.07222
395	1	56	154	0	173.6	1.736	58	19.2455	0.781031	72.2	0	0	0.415899	15	12	16	5.38914	52.1	1.34731	243	6.28398	77	0.86933	4.7	27.871	3	3	103	5.71753	124	74	0	143.5	11.9583
397	1	54	175	1	163.2	1.632	62.3	23.3909	1.85573	81.2	0	0	0.497549	27	20	28	6.58116	33.4	0.863724	174	4.49964	115	1.29835	5.4	35.522	3	3	90	4.9959	91.5	57	0	22.6667	1.88889
398	1	45	308	0	152.2	1.522	54.7	23.6134	1.55282	80	0	0	0.525624	28	34	68	6.67341	52.4	1.35506	214	5.53404	154	1.73866	4.7	27.871	4	2	87	4.82937	143.5	98.5	0	22.2333	1.85278
399	1	57	0	0	159.1	1.591	56.8	22.4392	0.73843	81	0	0	0.509114	18	20	15	6.67436	37.2	0.961992	133	3.43938	50	0.5645	4.9	30.057	1	1	98	5.43998	112	74	0	12.0333	1.00278
400	1	59	0	0	178.4	1.784	71.6	22.4969	0.630393	83.9	0	0	0.470291	24	16	24	6.25647	59.5	1.53867	254	6.56844	66	0.74514	5.2	33.336	1	3	96	5.32896	128	76	0	132.333	11.0278
401	1	60	12	1	168.5	1.685	68.6	24.1615	0.972118	92	1	0	0.545994	23	19	22	6.9743	63.6	1.6447	211	5.45646	103	1.16287	5.6	37.708	1	1	104	5.77304	141.5	86	0	24	2
403	1	58	0	0	172	1.72	54	18.2531	0.447981	70	0	0	0.406977	18	25	12	5.2016	59.8	1.54643	223	5.76678	51	0.57579	5.6	37.708	1	3	92	5.10692	91	64.5	0	142.5	11.875
404	0	48	0	0	146.5	1.465	40.8	19.0101	0.234745	57.6	0	1	0.393174	12	12	8	4.47124	80.4	2.07914	208	5.37888	29	0.32741	5.1	32.243	1	1	89	4.94039	90	57	0	48.2333	4.01944
406	0	48	0	0	161.3	1.613	49.1	18.8718	1.35529	63.3	0	1	0.392436	15	18	17	4.49889	57.2	1.47919	164	4.24104	108	1.21932	5.1	32.243	1	1	86	4.77386	159	93	0	15.0667	1.25556
407	1	56	0	0	164.6	1.646	51.3	18.9347	0.792225	73.7	0	0	0.447752	15	16	26	5.87203	59.7	1.54384	215	5.5599	87	0.98223	5.1	32.243	1	1	85	4.71835	107	69.5	0	11.3667	0.947222
408	1	48	1	1	165.3	1.653	66.5	24.3375	1.58744	88.8	0	0	0.537205	28	23	18	6.8181	46.9	1.21283	213	5.50818	129	1.45641	5.5	36.615	1	1	93	5.16243	145.5	90.5	0	12.1667	1.01389
409	1	51	154	0	167.8	1.678	63.6	22.5878	1.4196	87.6	0	0	0.52205	9	14	17	6.71104	46.3	1.19732	198	5.12028	111	1.25319	4.9	30.057	3	3	100	5.551	105.5	64.5	0	11.9	0.991667
410	0	57	0	0	159.3	1.593	45	17.7329	0.353739	57	0	0	0.357815	20	18	10	3.67469	79.1	2.04553	259	6.69774	42	0.47418	5	31.15	1	1	89	4.94039	113.5	76.5	0	14.0333	1.16944
413	1	52	0	1	166.6	1.666	57.8	20.8247	0.345356	73	0	1	0.438175	17	13	18	5.71157	67	1.73262	206	5.32716	45	0.50805	5.3	34.429	1	1	104	5.77304	122.5	77.5	0	12.1333	1.01111
414	1	46	235	1	170.3	1.703	76.4	26.3429	3.8647	88	0	1	0.516735	21	14	30	6.74043	34.3	0.886998	191	4.93926	242	2.73218	5.2	33.336	3	1	107	5.93957	111.5	74.5	0	142.2	11.85
416	0	45	0	0	165.3	1.653	58.6	21.4463	1.33287	72.8	0	0	0.440411	12	13	8	5.39894	41.2	1.06543	194	5.01684	71	0.80159	5	31.15	1	3	93	5.16243	99	62	0	146.533	12.2111
418	1	49	126	0	175.2	1.752	73.3	23.8801	1.68592	87.7	0	0	0.500571	13	31	28	6.54102	40.3	1.04216	162	4.18932	118	1.33222	4.9	30.057	2	3	94	5.21794	110.5	67.5	0	112.233	9.35278
420	0	56	0	0	153.7	1.537	56.7	24.0013	2.5006	76.7	0	0	0.499024	13	14	10	6.3173	32.2	0.832692	205	5.3013	105	1.18545	5.5	36.615	1	1	102	5.66202	105	70	0	132.833	11.0694
421	1	53	2.8	0	167.2	1.672	70.2	25.111	1.17768	86	0	1	0.514354	21	13	28	6.72063	44.8	1.15853	224	5.79264	96	1.08384	6.1	43.173	1	3	109	6.05059	124	81.5	1	57.3667	4.78056
422	0	48	2.8	0	161	1.61	55.8	21.5269	0.675609	66	0	1	0.409938	12	11	13	4.8789	69.4	1.79468	194	5.01684	67	0.75643	5.4	35.522	1	1	97	5.38447	102	66	0	148.167	12.3472
423	1	54	1	0	160.6	1.606	58.6	22.7199	1.44967	76.8	0	0	0.478207	18	11	31	6.34163	43.2	1.11715	253	6.54258	121	1.36609	5.1	32.243	1	3	90	4.9959	105	65.5	0	146.5	12.2083
427	1	52	126	0	182.5	1.825	73.5	22.0679	0.981353	87.8	0	0	0.481096	16	16	29	6.31863	50.8	1.31369	177	4.57722	83	0.93707	5.6	37.708	2	2	102	5.66202	104	66	0	146.067	12.1722
428	0	48	36	0	157.8	1.578	60.6	24.3365	0.367991	81.6	1	0	0.51711	24	16	14	6.25969	85.8	2.21879	190	4.9134	39	0.44031	5.2	33.336	1	1	86	4.77386	102	66	0	146.067	12.1722
429	0	54	0	0	166	1.66	64.8	23.5157	1.09373	87.8	1	0	0.528916	25	20	13	6.45573	62.5	1.61625	224	5.79264	77	0.86933	5.6	37.708	1	1	99	5.49549	119	71.5	0	60.8667	5.07222
430	1	59	242.9	0	171.8	1.718	53.8	18.2279	0.847538	67.5	0	0	0.392899	16	29	28	4.93039	60.4	1.56194	210	5.4306	101	1.14029	5	31.15	3	3	82	4.55182	96	66	0	37.5667	3.13056
431	1	60	0	0	167.1	1.671	60.6	21.703	0.887757	79	0	0	0.472771	17	15	12	6.29555	52.8	1.36541	204	5.27544	86	0.97094	5.2	33.336	1	1	91	5.05141	127	73.5	0	50.4333	4.20278
432	0	58	0	0	162.7	1.627	49.4	18.6617	1.41183	69.8	0	1	0.42901	15	14	9	5.29846	57.5	1.48695	214	5.53404	102	1.15158	5.2	33.336	1	1	98	5.43998	117.5	74	0	37.6667	3.13889
437	1	53	22	0	174.7	1.747	62	20.3145	0.984839	75	0	0	0.429307	13	11	13	5.6121	46.7	1.20766	208	5.37888	86	0.97094	4.9	30.057	1	3	91	5.05141	101.5	61.5	0	53.1	4.425
438	1	53	0	1	173.3	1.733	72.6	24.1735	1.15535	86.2	0	0	0.497403	21	15	14	6.57055	36.5	0.94389	178	4.60308	75	0.84675	5.4	35.522	1	1	107	5.93957	119.5	81.5	0	100.433	8.36944
439	0	51	0	1	150.5	1.505	69.2	30.5515	6.58263	99.9	1	0	0.663787	35	22	28	7.26405	34.8	0.899928	252	6.51672	264	2.98056	6.1	43.173	1	1	96	5.32896	134	86.5	1	24.1333	2.01111
440	1	58	0	1	170.8	1.708	69.9	23.9608	3.91499	88.6	0	0	0.518735	36	25	25	6.87398	26.4	0.682704	197	5.09442	178	2.00962	5.35	34.9755	1	3	107	5.93957	119.5	75	0	12.1667	1.01389
441	1	56	154	0	168.3	1.683	68.5	24.1837	1.30642	83.2	0	0	0.494355	32	25	44	6.55295	46.1	1.19215	243	6.28398	111	1.25319	5.5	36.615	3	1	101	5.60651	125.5	74.5	0	56.7	4.725
443	0	54	0	0	160.6	1.606	60.6	23.4953	2.67458	75	0	0	0.466999	10	10	14	5.92162	41.7	1.07836	207	5.35302	147	1.65963	5.7	38.801	1	1	100	5.551	125	80	0	46.6333	3.88611
445	0	49	1	0	154.5	1.545	55.4	23.2088	1.78199	79.5	0	1	0.514563	17	15	9	6.31969	41.8	1.08095	188	4.86168	92	1.03868	5.2	33.336	1	1	89	4.94039	124.5	78.5	0	35.3	2.94167
446	1	45	154	1	175.5	1.755	77.6	25.1946	3.49926	83.3	0	0	0.474644	43	28	41	6.31245	28.7	0.742182	154	3.98244	189	2.13381	5.8	39.894	3	3	106	5.88406	97.5	63.5	1	23.1667	1.93056
447	1	51	154	0	165.2	1.652	53.1	19.4569	0.754561	71.2	0	0	0.430993	10	15	12	5.57504	58.4	1.51022	206	5.32716	85	0.95965	5.4	35.522	3	2	82	4.55182	112	68	0	143.733	11.9778
451	1	52	1	1	173.9	1.739	79.5	26.2886	3.32033	89	0	0	0.511788	26	20	19	6.77306	29.9	0.773214	234	6.05124	179	2.02091	5.6	37.708	1	3	95	5.27345	140	88.5	0	24.2333	2.01944
453	1	57	90	1	157.1	1.571	60.4	24.4729	0.678673	82.2	0	0	0.523234	17	19	21	6.79887	51.8	1.33955	168	4.34448	66	0.74514	5.4	35.522	2	1	105	5.82855	106	70	0	87.2	7.26667
454	0	53	0	0	154	1.54	43.4	18.2999	0.658456	64.6	0	0	0.419481	12	17	10	5.05722	57.6	1.48954	173	4.47378	51	0.57579	4.7	27.871	1	1	82	4.55182	115	67.5	0	87.2	7.26667
455	1	48	0	0	170.8	1.708	63.5	21.767	0.514358	78	0	0	0.456674	21	19	13	5.96372	49.1	1.26973	185	4.7841	47	0.53063	4.84	29.4012	1	3	93	5.16243	121	78.5	0	121.733	10.1444
457	0	56	0	0	154	1.54	55	23.1911	0.912959	69.4	0	0	0.450649	15	17	8	5.65439	75.9	1.96277	217	5.61162	98	1.10642	4.7	27.871	1	1	96	5.32896	119.5	72.5	0	145.433	12.1194
460	1	35	22	0	179.9	1.799	69.5	21.4745	2.58762	79	0	0	0.439133	25	33	25	5.55825	54	1.39644	215	5.5599	255	2.87895	5.4	35.522	1	1	90	4.9959	126	81	0	36.6667	3.05556
464	0	53	0	0	162.1	1.621	50.8	19.3329	0.360781	64.5	0	1	0.397903	11	14	11	4.64847	64.1	1.65763	197	5.09442	32	0.36128	5.248	33.8606	1	3	80	4.4408	93.5	68	0	26.6667	2.22222
465	0	50	0	0	161.1	1.611	51.5	19.8434	0.387178	67.3	0	0	0.417753	11	13	7	5.00002	69.2	1.78951	200	5.172	36	0.40644	4.7	27.871	1	1	82	4.55182	76.5	44	0	144.933	12.0778
466	1	49	387.8	0	165.5	1.655	54.8	20.0071	0.874666	77.3	0	1	0.467069	11	18	17	6.07276	54.6	1.41196	188	4.86168	86	0.97094	5	31.15	4	2	88	4.88488	122	81	0	146.667	12.2222
467	1	49	0	0	166.8	1.668	66.8	24.0096	1.44852	87.8	0	0	0.526379	27	21	28	6.76524	37.3	0.964578	227	5.87022	94	1.06126	5.4	35.522	1	3	97	5.38447	107.5	74	0	139.133	11.5944
469	1	52	60	1	163.3	1.633	59.9	22.4623	0.939303	79	0	1	0.483772	31	22	21	6.37857	38.2	0.987852	200	5.172	67	0.75643	4.9	30.057	1	1	98	5.43998	130.5	85	0	135.633	11.3028
473	1	45	0	0	177	1.77	69.7	22.2478	0.508956	81.5	0	0	0.460452	16	13	11	6.00146	36	0.93096	174	4.49964	33	0.37257	5	31.15	1	3	80	4.4408	121.5	71.5	0	47.3	3.94167
475	1	47	175	1	172.1	1.721	79.7	26.9089	3.17569	94.2	1	0	0.547356	54	34	40	6.94453	48.9	1.26455	288	7.44768	268	3.02572	5.5	36.615	3	3	104	5.77304	125.5	80.5	1	139.133	11.5944
477	1	47	36	1	173.6	1.736	69.2	22.9618	2.81817	86.5	0	0	0.498272	22	14	32	6.48808	43.2	1.11715	286	7.39596	210	2.3709	5.1	32.243	1	3	91	5.05141	122	76.5	0	47.1667	3.93056
479	1	48	1	1	158.1	1.581	75.3	30.1253	0.873286	96	1	1	0.607211	27	19	31	7.26901	50.7	1.3111	202	5.22372	80	0.9032	5.6	37.708	1	1	98	5.43998	132	85.5	1	88.1333	7.34444
480	0	45	1	0	149.7	1.497	41.5	18.5184	0.165052	57	0	0	0.380762	9	15	5	4.14416	75.1	1.94209	195	5.0427	19	0.21451	4.5	25.685	1	1	87	4.82937	76.5	43.5	0	143.767	11.9806
481	0	48	252	0	165.8	1.658	57.5	20.917	0.903729	82.5	1	1	0.497587	52	37	29	6.06385	67.8	1.75331	199	5.14614	69	0.77901	5	31.15	3	2	92	5.10692	116.5	72.5	0	85.0667	7.08889
482	1	65	245	0	169.4	1.694	63.2	22.0237	0.280192	75.5	0	1	0.445691	19	22	38	5.96152	77.5	2.00415	213	5.50818	42	0.47418	6.1	43.173	3	1	104	5.77304	125	80	1	13.4667	1.12222
484	0	46	1	0	151.4	1.514	46.1	20.1117	0.537231	63	0	0	0.416116	7	9	8	4.9493	64.4	1.66538	170	4.3962	50	0.5645	4.8	28.964	1	1	106	5.88406	121	58.5	0	125.767	10.4806
485	0	52	0	0	164.8	1.648	55	20.2511	0.598251	75	0	1	0.455097	18	22	17	5.62033	59	1.52574	207	5.35302	43	0.48547	5.5	36.615	1	1	83	4.60733	112	69.5	0	48.5667	4.04722
486	1	54	154	0	180.6	1.806	71.5	21.9215	1.19991	82.5	0	0	0.456811	11	16	14	6.07164	38.7	1.00078	162	4.18932	82	0.92578	5.2	33.336	3	3	90	4.9959	120.5	80	0	99.1667	8.26389
488	0	51	1	0	156.2	1.562	52	21.3128	1.40068	76	0	0	0.486556	21	22	25	6.0168	56.1	1.45075	225	5.8185	97	1.09513	5.4	35.522	1	2	83	4.60733	110.5	65.5	0	8.4	0.7
491	0	56	122.5	0	161.8	1.618	55.6	21.2382	1.29127	82	1	0	0.506799	13	14	15	6.25625	65.1	1.68349	229	5.92194	96	1.08384	5.2	33.336	2	1	93	5.16243	114	71	0	109.567	9.13056
493	0	45	0	1	146.7	1.467	55.3	25.696	1.74169	79	0	0	0.538514	20	19	15	6.47084	56.3	1.45592	215	5.5599	129	1.45641	4.8	28.964	1	1	88	4.88488	112.5	72.5	0	138.1	11.5083
494	0	36	3.185	0	159.4	1.594	55.4	21.8038	0.750989	66	0	1	0.414053	11	14	7	4.83066	39.8	1.02923	142	3.67212	43	0.48547	4.4	24.592	1	3	88	4.88488	103.5	56	0	82.1333	6.84444
497	1	54	12	1	157.5	1.575	60.5	24.389	2.88271	82.5	0	0	0.52381	54	27	65	6.84517	34	0.87924	237	6.12882	183	2.06607	5.6	37.708	1	1	104	5.77304	125.5	81.5	0	37.0333	3.08611
498	1	43	0	0	174.1	1.741	77	25.4035	1.33265	90.5	1	0	0.519816	21	18	18	6.63855	48.3	1.24904	214	5.53404	112	1.26448	5.656	38.3201	1	3	103	5.71753	128	87.5	0	25.0667	2.08889
499	1	50	392	0	168.6	1.686	66.2	23.2886	1.09423	85.7	0	0	0.508304	26	21	55	6.58382	49.5	1.28007	207	5.35302	95	1.07255	4.8	28.964	4	3	94	5.21794	120.5	77.5	0	125.167	10.4306
501	0	38	60	0	160.6	1.606	59	22.875	0.775628	74.5	0	0	0.463885	19	17	9	5.5918	63.1	1.63177	178	4.60308	64	0.72256	4.6	26.778	1	2	83	4.60733	99.5	61.5	0	96.0333	8.00278
502	0	38	0	0	154.4	1.544	45.7	19.17	0.964062	63	0	0	0.408031	14	16	15	4.6816	50	1.293	169	4.37034	68	0.76772	5	31.15	1	3	79	4.38529	97	66	0	67	5.58333
503	0	35	1	0	149.1	1.491	42.1	18.9377	0.741429	61.5	0	0	0.412475	15	21	12	4.7021	55.4	1.43264	182	4.70652	59	0.66611	4.8	28.964	1	1	82	4.55182	117	79	0	110.367	9.19722
505	1	55	0	0	174.9	1.749	81.1	26.5119	1.85664	89.6	0	0	0.512293	26	24	14	6.75255	44.6	1.15336	233	6.02538	149	1.68221	5.4	35.522	1	2	88	4.88488	99.5	66	0	96	8
509	0	43	0	0	158.3	1.583	43.4	17.3192	1.25026	59.5	0	0	0.375869	13	10	11	4.02394	58.5	1.51281	197	5.09442	104	1.17416	4.7	27.871	1	1	102	5.66202	105	65	0	147.5	12.2917
513	1	60	35	0	168.4	1.684	65.1	22.956	2.50955	84	0	1	0.498812	14	15	14	6.63537	44.2	1.14301	202	5.22372	197	2.22413	4.8	28.964	1	1	97	5.38447	95	64	0	12.1333	1.01111
515	0	48	36	0	153.2	1.532	48.3	20.5793	0.628282	64.3	0	0	0.419713	16	13	15	5.04454	61.1	1.58005	203	5.24958	55	0.62095	5.2	33.336	1	1	91	5.05141	106	68	0	157.4	13.1167
516	1	54	1	0	175.2	1.752	70.3	22.9027	1.16811	80.5	0	0	0.459475	22	11	25	6.13261	37	0.95682	227	5.87022	80	0.9032	5.5	36.615	1	3	97	5.38447	84	58.5	1	98.5	8.20833
517	0	49	0	0	168.1	1.681	62.8	22.2241	0.436957	74.5	0	0	0.443189	78	64	63	5.442	71.1	1.83865	209	5.40474	40	0.4516	4.8	28.964	1	1	92	5.10692	122.5	76	0	74.5667	6.21389
518	1	62	154	1	164.5	1.645	68.4	25.2769	2.11357	83.8	0	0	0.509422	18	15	26	6.79588	40.9	1.05767	237	6.12882	162	1.82898	5.1	32.243	3	1	99	5.49549	119.5	77	0	49.5333	4.12778
521	0	54	2.12333	0	158.1	1.581	47.8	19.1234	0.407213	65.3	0	0	0.41303	9	14	10	4.94158	83.1	2.14897	247	6.38742	46	0.51934	5	31.15	1	1	90	4.9959	143	86	0	33.6	2.8
523	1	44	12	0	170.1	1.701	57.2	19.7691	0.38337	74	0	0	0.435038	12	14	17	5.56231	53	1.37058	154	3.98244	38	0.42902	5.2	33.336	1	2	100	5.551	98	63	0	140.233	11.6861
524	1	52	0	0	164.4	1.644	62.7	23.1987	0.794624	81.3	0	0	0.494526	15	12	11	6.46746	53.2	1.37575	206	5.32716	78	0.88062	4.4	24.592	1	2	96	5.32896	146.5	95.5	0	157	13.0833
525	0	52	0	0	161	1.61	54.5	21.0254	0.637095	68.7	0	0	0.426708	25	14	15	5.20253	76.4	1.9757	211	5.45646	66	0.74514	5	31.15	1	1	91	5.05141	81	49.5	0	148.167	12.3472
526	1	50	0	1	174.9	1.749	74.9	24.4851	0.992857	86.3	0	0	0.493425	37	26	50	6.47223	47.3	1.22318	256	6.62016	84	0.94836	5.1	32.243	1	3	101	5.60651	111.5	69.5	0	138.6	11.55
528	0	50	0	0	163.3	1.633	61.3	22.9873	0.510876	80	1	0	0.489896	8	8	8	6.0545	51.3	1.32662	166	4.29276	32	0.36128	5.5	36.615	1	1	80	4.4408	105.5	68	0	132.233	11.0194
529	1	63	1	0	161.7	1.617	74	28.3016	0.956454	96	1	1	0.593692	45	29	32	7.38455	34.2	0.884412	121	3.12906	57	0.64353	5	31.15	1	3	95	5.27345	134	84	0	96.6	8.05
532	1	48	84	0	172.5	1.725	71.8	24.1294	1.23942	82	0	0	0.475362	31	20	45	6.23346	63.5	1.64211	293	7.57698	147	1.65963	5.1	32.243	2	2	97	5.38447	118	78.5	0	144.8	12.0667
534	1	48	66	0	176.2	1.762	91.8	29.5686	1.35588	96.5	1	0	0.547673	23	16	21	6.96158	56	1.44816	214	5.53404	135	1.52415	5.4	35.522	1	1	104	5.77304	145	97.5	0	133.933	11.1611
535	1	52	60	1	172.1	1.721	86.6	29.2386	2.53081	97.5	1	0	0.566531	18	16	45	7.171	39.1	1.01113	272	7.03392	173	1.95317	5.4	35.522	1	3	107	5.93957	146	94.5	1	73.8	6.15
538	1	47	0	1	164.2	1.642	68.5	25.4065	2.29786	82.3	0	0	0.501218	16	12	19	6.56941	39.8	1.02923	217	5.61162	175	1.97575	5.9	40.987	1	3	107	5.93957	121	74	0	145.833	12.1528
540	1	52	126	0	168.2	1.682	73.8	26.0858	0.496905	83.6	0	0	0.497027	17	12	24	6.50998	71.6	1.85158	200	5.172	68	0.76772	5.1	32.243	2	1	101	5.60651	129	83	0	110.233	9.18611
541	1	60	0	1	165.4	1.654	61	22.2976	1.07029	85.1	0	0	0.51451	41	40	24	6.72576	51.4	1.3292	212	5.48232	95	1.07255	5.4	35.522	1	2	98	5.43998	150	97	0	48.0333	4.00278
542	0	58	0	1	151	1.51	60.1	26.3585	5.6006	80.5	1	0	0.533113	10	12	12	6.67996	36.8	0.951648	259	6.69774	270	3.0483	5.9	40.987	1	1	105	5.82855	136.5	82	0	60.7333	5.06111
543	1	52	220	0	177.6	1.776	68	21.5587	1.38657	84	0	0	0.472973	11	19	15	6.22233	54.1	1.39903	199	5.14614	129	1.45641	5.4	35.522	3	3	101	5.60651	141.5	97	0	144.267	12.0222
544	0	49	0	0	160.8	1.608	58	22.4314	0.847988	76	0	1	0.472637	19	22	8	5.83511	68.8	1.77917	205	5.3013	74	0.83546	5.4	35.522	1	1	83	4.60733	96	57	0	9.76667	0.813889
545	1	50	0	1	164.4	1.644	53.6	19.8318	2.17728	78.8	0	0	0.479319	22	18	14	6.27732	37.6	0.972336	205	5.3013	144	1.62576	5.2	33.336	1	3	99	5.49549	108.5	68	0	146.067	12.1722
546	1	55	1	0	173.1	1.731	67.7	22.5941	0.511328	83.6	0	0	0.482958	25	20	15	6.38588	44.2	1.14301	202	5.22372	40	0.4516	5	31.15	1	1	105	5.82855	149	96	0	145.833	12.1528
547	0	53	0	0	156.4	1.564	55.3	22.6075	0.767387	74.6	0	0	0.476982	10	22	8	5.92998	71.3	1.84382	254	6.56844	71	0.80159	5	31.15	1	1	83	4.60733	127	65.5	0	80.9	6.74167
551	1	56	22	0	158.3	1.583	59.7	23.8239	4.12805	82.2	0	1	0.519267	39	31	19	6.81928	39.4	1.01888	273	7.05978	301	3.39829	5.8	39.894	1	2	97	5.38447	124.5	81.5	0	97.7333	8.14444
553	0	69	0	0	152.3	1.523	48.1	20.737	0.359674	65.7	0	0	0.431385	14	18	8	5.43661	71.1	1.83865	186	4.80996	36	0.40644	4.8	28.964	1	1	87	4.82937	99	59.5	0	132	11
554	0	46	1	0	165.2	1.652	73.7	27.0052	1.59499	89	1	0	0.538741	12	15	13	6.51586	48	1.24128	241	6.23226	92	1.03868	5.5	36.615	1	1	90	4.9959	124	76.5	0	36.6333	3.05278
555	1	50	329	0	174.2	1.742	61.2	20.1676	0.62171	81.2	0	0	0.466131	28	21	45	6.08412	48.6	1.2568	184	4.75824	52	0.58708	5	31.15	4	3	99	5.49549	109.5	64.5	0	109.667	9.13889
559	1	59	0	1	173.6	1.736	69.7	23.1277	0.719554	89.5	0	0	0.515553	26	18	13	6.73732	49	1.26714	181	4.68066	59	0.66611	4.8	28.964	1	3	103	5.71753	95	61	0	145.7	12.1417
560	0	49	0	0	160.8	1.608	48.2	18.6412	1.42363	69	0	1	0.429104	12	19	12	5.20969	47	1.21542	182	4.70652	85	0.95965	5.4	35.522	1	1	89	4.94039	92	56.5	0	67.8333	5.65278
561	0	63	0	0	154.3	1.543	46.7	19.6149	1.95398	74.5	0	0	0.482826	27	21	20	6.09782	47.5	1.22835	222	5.74092	112	1.26448	5.2	33.336	1	1	97	5.38447	135	81	0	90	7.5
563	1	48	0	0	164.2	1.642	66.4	24.6276	2.28087	84	0	1	0.511571	25	21	54	6.64356	44	1.13784	208	5.37888	185	2.08865	5.4	35.522	1	2	91	5.05141	131	86	0	64.4	5.36667
564	1	48	371	0	177.2	1.772	69.3	22.0702	1.95557	86.9	0	0	0.490406	22	16	61	6.38375	53.5	1.38351	248	6.41328	176	1.98704	5	31.15	4	3	106	5.88406	113	73.5	0	130.067	10.8389
565	1	66	0	0	150.5	1.505	55.9	24.6796	3.11204	84	0	1	0.55814	14	18	29	7.21126	29.6	0.765456	172	4.44792	170	1.9193	5.6	37.708	1	3	86	4.77386	108.5	66.5	0	139.833	11.6528
566	1	56	84	0	168	1.68	65.3	23.1363	1.52614	91	1	0	0.541667	13	14	13	6.92956	41	1.06026	196	5.06856	103	1.16287	5.5	36.615	2	3	97	5.38447	130.5	85.5	0	35.2667	2.93889
567	1	55	101	0	163.4	1.634	58	21.7232	0.353324	72	0	1	0.440636	11	13	10	5.80509	53.4	1.38092	174	4.49964	38	0.42902	4.8	28.964	2	1	86	4.77386	128.5	80	0	11.9	0.991667
568	0	45	0	0	161.7	1.617	51.4	19.6582	0.9745	74.8	0	0	0.462585	16	14	6	5.62874	59.7	1.54384	176	4.55136	70	0.7903	4.9	30.057	1	1	86	4.77386	118.5	73	0	116.9	9.74167
569	1	44	18	1	162.6	1.626	74.1	28.027	2.34439	91	1	0	0.559656	39	25	25	7.02476	32.2	0.832692	203	5.24958	138	1.55802	5.4	35.522	1	1	95	5.27345	115.5	71.5	0	144.967	12.0806
570	1	63	54	0	164.9	1.649	50.2	18.4613	0.243097	68	0	1	0.412371	14	20	9	5.36117	52.2	1.34989	164	4.24104	25	0.28225	5	31.15	1	1	93	5.16243	107.5	70.5	0	137.2	11.4333
571	1	52	18	0	170.3	1.703	65.2	22.4811	3.65312	75.7	0	0	0.44451	26	25	40	5.96176	27.1	0.700806	175	4.5255	193	2.17897	5.2	33.336	1	1	90	4.9959	107	68.5	0	71.4	5.95
574	1	63	126	0	175.2	1.752	63.1	20.5571	0.440406	70	0	0	0.399543	16	22	29	5.12865	80	2.0688	198	5.12028	71	0.80159	5.1	32.243	2	2	99	5.49549	116	74.5	0	24.8	2.06667
575	1	56	84	0	174.6	1.746	60.6	19.8785	0.728004	71	0	1	0.406644	27	19	17	5.22904	49.9	1.29041	206	5.32716	71	0.80159	5.1	32.243	2	2	99	5.49549	98.5	54.5	0	21.3333	1.77778
576	1	42	245	0	174	1.74	64.5	21.304	2.95	78.5	0	1	0.451149	19	16	21	5.84945	46.7	1.20766	224	5.79264	252	2.84508	5	31.15	3	2	89	4.94039	123.5	78	0	96.3667	8.03056
577	0	40	0	0	157.8	1.578	67.7	27.1878	0.541496	96	1	0	0.608365	25	24	34	6.74784	71	1.83606	233	6.02538	43	0.48547	5.2	33.336	1	1	90	4.9959	129	81	0	118.467	9.87222
578	1	54	0	1	169.7	1.697	71.3	24.7586	2.76389	87	0	0	0.512669	55	19	22	6.74769	37.5	0.96975	244	6.30984	185	2.08865	5.2	33.336	1	2	99	5.49549	111.5	68	0	141.633	11.8028
579	0	58	2.8	0	157.5	1.575	47.6	19.1887	0.972624	68.5	0	0	0.434921	15	24	12	5.40833	49.9	1.29041	208	5.37888	63	0.71127	5.6	37.708	1	1	103	5.71753	109.5	69	0	41.8667	3.48889
580	0	48	60	0	154.5	1.545	42.6	17.8465	1.40206	68.5	0	1	0.443366	8	12	15	5.36857	79.7	2.06104	202	5.22372	140	1.5806	4.8	28.964	1	1	89	4.94039	124.5	78	0	137.433	11.4528
581	1	40	392	0	166.6	1.666	62.3	22.446	1.12003	78	0	0	0.468187	24	17	42	6.02718	47.7	1.23352	216	5.58576	101	1.14029	5.4	35.522	4	1	89	4.94039	118	74	0	36.4333	3.03611
582	1	50	1	0	163.6	1.636	62.5	23.3514	0.892235	83.1	0	0	0.507946	22	13	27	6.58406	49.5	1.28007	230	5.9478	80	0.9032	5.2	33.336	1	2	106	5.88406	138	78	0	97.0333	8.08611
583	0	44	0	0	160.1	1.601	55.7	21.7306	0.405865	65.7	0	0	0.410369	8	16	8	4.83439	64.9	1.67831	180	4.6548	38	0.42902	4.8	28.964	1	2	93	5.16243	114	74.5	0	47.7333	3.97778
584	0	39	12	0	157.4	1.574	48.5	19.5764	0.587325	65.6	0	0	0.416773	11	17	15	4.84157	68.4	1.76882	250	6.465	55	0.62095	5.7	38.801	1	1	90	4.9959	104	59	0	36.2333	3.01944
585	1	64	0	0	157.9	1.579	71.4	28.6374	2.63756	98	1	0	0.620646	29	21	21	7.55681	28.9	0.747354	178	4.60308	131	1.47899	5.35	34.9755	1	2	101	5.60651	134	82.5	0	36	3
587	1	56	248.5	1	160.6	1.606	62.2	24.1157	3.34294	86	0	0	0.535492	50	33	57	6.95171	33.1	0.855966	204	5.27544	197	2.22413	5.4	35.522	3	2	97	5.38447	109	72.5	0	138.633	11.5528
588	1	63	154	0	155	1.55	52.9	22.0187	1.64958	77.5	0	0	0.5	28	26	54	6.6344	54.7	1.41454	218	5.63748	170	1.9193	5.5	36.615	3	3	107	5.93957	119.5	68.5	0	14.5333	1.21111
592	0	48	2.8	0	156.6	1.566	54.8	22.3459	3.49254	72.7	0	0	0.46424	10	16	8	5.78558	50.2	1.29817	246	6.36156	232	2.61928	5	31.15	1	3	81	4.49631	102.5	61.5	0	146.133	12.1778
593	0	48	34	0	160.6	1.606	52.5	20.3549	0.630151	73	0	0	0.454545	6	14	10	5.57503	60.7	1.5697	163	4.21518	48	0.54192	5.1	32.243	1	2	98	5.43998	99	61	0	146.3	12.1917
594	1	44	110	1	164.1	1.641	70.1	26.0316	1.62245	89	0	0	0.542352	27	18	29	6.82805	51.9	1.34213	243	6.28398	151	1.70479	5	31.15	2	3	101	5.60651	117.5	71.5	0	144.167	12.0139
595	0	34	12	0	165.4	1.654	57.4	20.9817	0.526461	66.5	0	0	0.402056	14	10	11	4.50391	63.8	1.64987	252	6.51672	47	0.53063	4.8	28.964	1	1	81	4.49631	90	58	0	104.2	8.68333
597	0	34	126	0	167.7	1.677	53.6	19.0589	0.841323	60	0	0	0.357782	16	12	13	3.41063	67.6	1.74814	196	5.06856	84	0.94836	4.4	24.592	2	3	84	4.66284	95	63	0	104.1	8.675
598	0	54	1	0	156.5	1.565	42.5	17.3524	1.85157	59.8	0	0	0.382109	11	17	7	4.35667	32.8	0.848208	210	5.4306	86	0.97094	5.6	37.708	1	1	93	5.16243	126	78	0	60.7667	5.06389
600	0	54	0	0	154.6	1.546	51.9	21.7144	1.17275	75	0	0	0.485123	26	23	14	6.03898	56.7	1.46626	190	4.9134	84	0.94836	5.1	32.243	1	1	84	4.66284	110	70	0	145.2	12.1
601	0	46	92	0	157.3	1.573	48.9	19.7629	0.594043	67.6	0	1	0.429752	12	18	12	5.15088	74.4	1.92398	227	5.87022	59	0.66611	4.8	28.964	2	1	78	4.32978	101.5	71.5	0	23.3667	1.94722
602	0	62	0	0	150.6	1.506	46.6	20.5464	0.95784	64	0	1	0.424967	15	22	10	5.29178	61.7	1.59556	206	5.32716	85	0.95965	5.5	36.615	1	1	89	4.94039	113.5	70.5	0	145.533	12.1278
604	0	49	0	0	160.3	1.603	56.9	22.1434	0.398361	75.6	0	0	0.471616	18	19	9	5.80847	67.4	1.74296	257	6.64602	34	0.38386	5.1	32.243	1	1	84	4.66284	97.5	60	0	109.4	9.11667
605	0	61	0	0	164.6	1.646	51.5	19.0085	1.55284	74	0	0	0.449575	17	18	29	5.63187	70	1.8102	266	6.87876	130	1.4677	6	42.08	1	1	98	5.43998	97.5	61.5	0	12.1	1.00833
606	0	55	0	0	155.7	1.557	46.7	19.2637	0.425171	60.8	0	0	0.390495	15	14	12	4.51896	62.6	1.61884	210	5.4306	39	0.44031	4.8	28.964	1	1	86	4.77386	101.5	57.5	0	58.2667	4.85556
607	0	52	0	0	158	1.58	49.9	19.9888	0.566938	63	0	0	0.398734	13	15	15	4.65987	90.6	2.34292	259	6.69774	74	0.83546	5.2	33.336	1	1	98	5.43998	114	73	0	152.367	12.6972
608	1	48	180	0	183.7	1.837	73.7	21.8398	0.845141	84	0	0	0.457267	20	26	21	5.97398	54	1.39644	209	5.40474	79	0.89191	5	31.15	3	1	96	5.32896	130.5	88.5	0	63.9	5.325
609	0	53	1	0	151.5	1.515	46.3	20.1723	0.314946	70.5	0	0	0.465347	16	19	8	5.73178	76.1	1.96795	206	5.32716	31	0.34999	5.2	33.336	1	1	77	4.27427	112.5	63.5	0	126.1	10.5083
610	0	39	1	0	155.3	1.553	48.1	19.9435	0.249157	60	0	1	0.386349	12	10	6	4.20038	85	2.1981	191	4.93926	32	0.36128	5	31.15	1	1	75	4.16325	92	54	0	95.8667	7.98889
613	1	46	84	0	169.8	1.698	58.4	20.2552	0.598249	70	0	1	0.41225	21	31	11	5.20305	63.5	1.64211	179	4.62894	76	0.85804	4.9	30.057	2	1	96	5.32896	108	71.5	0	152.5	12.7083
614	1	52	22	0	169.4	1.694	67.1	23.3828	0.840481	81.5	0	0	0.48111	27	23	23	6.33512	51.5	1.33179	186	4.80996	80	0.9032	5.2	33.336	1	1	93	5.16243	123.5	76	0	97.1	8.09167
615	0	49	1	0	154	1.54	52.8	22.2635	1.25697	77.4	0	0	0.502597	13	12	10	6.14177	85.3	2.20586	261	6.74946	133	1.50157	4.8	28.964	1	1	94	5.21794	123.5	63.5	0	97.1	8.09167
616	1	56	44	0	175.2	1.752	77.5	25.2484	1.74717	94.2	1	1	0.537671	20	19	18	6.97868	29.2	0.755112	200	5.172	85	0.95965	5	31.15	1	3	98	5.43998	101.5	67	0	142.333	11.8611
618	0	48	0	0	158.8	1.588	62.3	24.7051	0.480033	77	0	0	0.484887	20	14	10	6.01415	50.5	1.30593	123	3.18078	32	0.36128	5.2	33.336	1	1	87	4.82937	138	89	0	146.6	12.2167
620	0	48	0	0	151.4	1.514	48.6	21.2024	1.13787	68.5	0	0	0.452444	18	13	12	5.5843	48.9	1.26455	185	4.7841	76	0.85804	4.9	30.057	1	3	88	4.88488	95.5	64	0	108.233	9.01944
621	1	50	132	0	171.3	1.713	69.9	23.8211	1.01954	82	0	0	0.478692	13	24	15	6.30956	46	1.18956	213	5.50818	87	0.98223	5.6	37.708	2	3	98	5.43998	111	75.5	0	71.7	5.975
622	1	32	10.2667	0	180.4	1.804	91.3	28.0542	1.32585	93.5	1	0	0.518293	16	16	11	6.52957	32.2	0.832692	192	4.96512	76	0.85804	5.1	32.243	1	1	91	5.05141	149.5	94	0	12.4	1.03333
623	1	53	175	0	174	1.74	63.9	21.1058	0.681469	85.1	0	1	0.48908	12	12	9	6.35997	69.9	1.80761	211	5.45646	80	0.9032	4.8	28.964	3	1	89	4.94039	112	71.5	0	11.7	0.975
624	1	34	0	1	162.3	1.623	77.9	29.5733	1.87786	95	1	0	0.585336	30	13	29	7.00984	34.2	0.884412	180	4.6548	116	1.30964	5	31.15	1	3	79	4.38529	132	81.5	0	146.467	12.2056
625	1	48	126	0	172.9	1.729	63	21.0742	2.16078	76.2	0	0	0.440717	13	8	35	5.75524	56.3	1.45592	243	6.28398	228	2.57412	5.1	32.243	2	3	95	5.27345	104	70	0	145.433	12.1194
628	1	53	90	0	164.3	1.643	55.6	20.5968	0.962523	75	0	0	0.456482	25	14	21	6.0182	44.7	1.15594	175	4.5255	81	0.91449	5.4	35.522	2	2	94	5.21794	123	79	0	149.8	12.4833
631	0	37	84	0	173.6	1.736	59.2	19.6437	0.500308	72.5	0	0	0.417627	20	24	18	4.85205	45.1	1.16629	133	3.43938	28	0.31612	5.5	36.615	2	1	85	4.71835	109	66	0	12.0333	1.00278
632	1	44	0	0	172.4	1.724	65.3	21.9704	0.683098	75.5	0	0	0.437935	16	16	9	5.65583	48.5	1.25421	179	4.62894	64	0.72256	4.8	28.964	1	1	89	4.94039	123	80.5	0	144.1	12.0083
633	1	51	308	1	168.2	1.682	62.4	22.0563	1.59072	82	0	0	0.487515	39	29	48	6.38887	51.5	1.33179	252	6.51672	146	1.64834	5	31.15	4	3	107	5.93957	140.5	90	0	49.1	4.09167
634	1	40	110	0	170.2	1.702	63.4	21.8862	0.745847	71	0	1	0.417156	8	19	13	5.27534	41.2	1.06543	176	4.55136	63	0.71127	5	31.15	2	1	93	5.16243	112	67.5	0	145.067	12.0889
635	1	34	1	0	164.7	1.647	78.7	29.0127	2.24182	88.5	0	0	0.537341	36	20	32	6.74816	33.5	0.86631	269	6.95634	144	1.62576	4.7	27.871	1	3	108	5.99508	131.5	84.5	0	147	12.25
636	1	35	44	0	181.6	1.816	85.8	26.0169	1.94929	88.3	0	1	0.486233	18	15	17	6.24175	40.6	1.04992	213	5.50818	143	1.61447	4.6	26.778	1	2	91	5.05141	128.5	79.5	0	141.633	11.8028
639	1	55	36	0	177.4	1.774	78.7	25.0073	1.37305	86.3	0	0	0.486471	15	11	11	6.50568	31.4	0.812004	187	4.83582	78	0.88062	5	31.15	1	3	85	4.71835	108	66	0	72.4	6.03333
641	1	39	60	1	172.7	1.727	75.9	25.4482	7.02048	83.5	0	0	0.483497	24	21	25	6.35727	28.9	0.747354	194	5.01684	383	4.32407	5.4	35.522	1	3	97	5.38447	107.5	73	0	12.3333	1.02778
642	1	42	0	1	172.5	1.725	72.2	24.2638	3.14632	84	0	0	0.486957	31	19	43	6.35203	39.8	1.02923	226	5.84436	229	2.58541	6	42.08	1	2	107	5.93957	109.5	73.5	1	12.3	1.025
644	1	35	0	0	172.5	1.725	49.4	16.6016	0.592354	63.5	0	0	0.368116	11	12	12	4.01101	48.7	1.25938	186	4.80996	58	0.65482	4.9	30.057	1	3	95	5.27345	102.5	64	0	144.567	12.0472
651	1	40	84	0	176.5	1.765	64.7	20.769	0.348323	78	0	0	0.441926	12	11	10	5.62156	53.7	1.38868	152	3.93072	34	0.38386	5.5	36.615	2	3	94	5.21794	109	68.5	0	97.6667	8.13889
654	0	63	0	1	148.2	1.482	52.9	24.0857	0.89166	71	0	0	0.479082	24	17	30	6.08799	73.1	1.89037	257	6.64602	92	1.03868	6	42.08	1	1	91	5.05141	126.5	77	0	146.633	12.2194
657	1	56	280	1	160.9	1.609	69.9	27.0001	2.41213	89.1	0	0	0.55376	28	27	28	7.07574	50.8	1.31369	221	5.71506	224	2.52896	5.1	32.243	4	3	96	5.32896	118	80	0	25.2333	2.10278
658	0	68	1	0	149.3	1.493	41.8	18.7524	0.451708	57.8	0	0	0.38714	11	17	8	4.54369	78.6	2.0326	240	6.2064	54	0.60966	5.6	37.708	1	1	79	4.38529	93.5	57	0	54.9	4.575
660	1	56	0	0	169.2	1.692	68.6	23.962	2.03838	81	0	1	0.478723	17	14	16	6.41288	37.5	0.96975	255	6.5943	144	1.62576	5.1	32.243	1	3	89	4.94039	115	77	0	148.4	12.3667
661	0	63	0	0	150.8	1.508	47.1	20.7118	0.972937	73.5	0	0	0.487401	12	19	8	6.15165	42.5	1.09905	187	4.83582	52	0.58708	5.2	33.336	1	1	79	4.38529	130.5	82.5	0	34.5333	2.87778
662	1	57	110	0	171.9	1.719	62.7	21.2186	0.3035	75.6	0	1	0.439791	14	11	11	5.8001	59.1	1.52833	169	4.37034	34	0.38386	4.7	27.871	2	1	95	5.27345	108.5	67.5	0	149.733	12.4778
663	1	55	4.2	0	168.4	1.684	60.6	21.3692	6.30978	83.7	0	0	0.497031	24	21	25	6.60179	30.9	0.799074	234	6.05124	335	3.78215	4.7	27.871	1	3	103	5.71753	93	55	0	68.6667	5.72222
664	0	53	0	0	157.3	1.573	39	15.7618	0.739511	56.4	0	0	0.358551	20	26	14	3.63651	65.9	1.70417	197	5.09442	70	0.7903	5.2	33.336	1	1	90	4.9959	125	68	0	56.8333	4.73611
665	1	64	231	0	171.1	1.711	59.1	20.1877	0.763288	76	0	0	0.444185	18	23	13	5.94177	52.7	1.36282	216	5.58576	74	0.83546	5.452	36.0904	3	3	106	5.88406	129	84	0	107.867	8.98889
666	0	62	1	0	160.4	1.604	49.6	19.2785	0.508827	70	0	1	0.436409	18	24	11	5.4391	60.2	1.55677	169	4.37034	39	0.44031	4.8	28.964	1	1	84	4.66284	104	64	0	24.8667	2.07222
669	0	55	0	1	159.8	1.598	53.7	21.0291	0.84787	74.4	0	0	0.465582	25	17	11	5.80429	69.7	1.80244	207	5.35302	74	0.83546	5.1	32.243	1	1	101	5.60651	111.5	67	0	58.0667	4.83889
671	1	45	308	0	168.6	1.686	58.9	20.7205	1.31822	81.2	0	1	0.481613	25	25	60	6.2007	62.2	1.60849	234	6.05124	143	1.61447	4.4	24.592	4	3	85	4.71835	127	81	0	36.7	3.05833
673	1	57	126	0	179.3	1.793	62.5	19.441	1.85031	77.7	0	0	0.433352	13	13	11	5.71772	46.8	1.21025	196	5.06856	153	1.72737	5.1	32.243	2	2	91	5.05141	121	76.5	0	118.1	9.84167
674	0	44	0	0	163.6	1.636	55.8	20.8482	0.782245	72	0	0	0.440098	13	14	7	5.32213	65.5	1.69383	206	5.32716	66	0.74514	4.6	26.778	1	1	89	4.94039	107	64	0	60.8667	5.07222
677	1	79	1	0	160.7	1.607	46.8	18.1223	0.712746	71	0	1	0.441817	11	18	10	6.01495	34.5	0.89217	153	3.95658	46	0.51934	6.2	44.266	1	1	84	4.66284	125	71	1	36.4	3.03333
678	1	51	1	0	169.4	1.694	67.4	23.4873	0.61861	80.4	0	1	0.474616	26	13	20	6.23449	63.7	1.64728	200	5.172	74	0.83546	5	31.15	1	2	100	5.551	149	88.5	0	143.233	11.9361
679	1	37	102	1	171.9	1.719	108.8	36.8194	1.01623	114.5	1	1	0.666085	32	27	34	7.39513	56.3	1.45592	227	5.87022	98	1.10642	5.6	37.708	2	1	106	5.88406	147.5	94.5	0	146.3	12.1917
680	0	47	12	0	162.8	1.628	58	21.8836	0.546851	71.5	0	1	0.439189	26	20	14	5.37524	53.6	1.3861	171	4.42206	39	0.44031	5.2	33.336	1	1	88	4.88488	112.5	67.5	0	69.5667	5.79722
681	0	49	0	0	166.8	1.668	60.7	21.8171	0.778301	70.8	0	0	0.42446	17	14	27	5.15904	68	1.75848	259	6.69774	71	0.80159	5.2	33.336	1	1	100	5.551	118.5	68	0	21.3	1.775
682	1	39	22	1	161.2	1.612	55	21.1657	0.689855	76.2	0	0	0.472705	38	24	39	6.01007	65.6	1.69642	197	5.09442	85	0.95965	5.1	32.243	1	2	93	5.16243	126.5	82	0	12.9667	1.08056
683	0	52	12	0	160.5	1.605	40.4	15.6831	0.692813	64	0	0	0.398754	14	24	13	4.59267	72	1.86192	231	5.97366	63	0.71127	5.4	35.522	1	1	88	4.88488	90.5	56	0	65.9333	5.49444
684	1	45	386.33	0	160.2	1.602	58.1	22.6387	0.555188	76	0	0	0.474407	13	17	29	6.14328	61	1.57746	198	5.12028	66	0.74514	5.4	35.522	4	1	96	5.32896	97.5	66.5	0	25.4667	2.12222
685	1	57	0	0	172.7	1.727	52	17.4349	1.55369	66.5	0	0	0.385061	16	12	13	4.78054	32.8	0.848208	223	5.76678	100	1.129	5.2	33.336	1	3	91	5.05141	103.5	67	0	36.5333	3.04444
686	1	47	5.13333	0	167.1	1.671	76.3	27.3257	1.37079	88	0	1	0.526631	31	26	21	6.80344	36.8	0.951648	216	5.58576	94	1.06126	5.5	36.615	1	3	99	5.49549	130.5	79	0	36.4333	3.03611
687	1	43	54	1	176.7	1.767	66.7	21.3625	1.06322	73.5	0	1	0.415959	25	25	20	5.3033	37.5	0.96975	201	5.19786	78	0.88062	5.5	36.615	1	3	96	5.32896	105.5	67	0	36.4	3.03333
689	0	43	1	0	160.1	1.601	55.6	21.6916	0.33354	75.8	0	0	0.473454	12	14	14	5.73795	74.4	1.92398	218	5.63748	31	0.34999	5.9	40.987	1	1	88	4.88488	119	77.5	0	133.033	11.0861
692	1	52	12	0	181.6	1.816	67.8	20.5588	0.601523	72.5	0	1	0.399229	14	19	10	5.0491	48.7	1.25938	162	4.18932	57	0.64353	5.4	35.522	1	1	100	5.551	109	64.5	1	15.5333	1.29444
693	1	74	123.2	0	158.6	1.586	54.2	21.5473	0.594243	70.8	0	1	0.446406	15	16	13	6.0987	42.9	1.10939	182	4.70652	52	0.58708	5.6	37.708	2	2	104	5.77304	111.5	70	0	12.3667	1.03056
694	0	73	0	0	145.8	1.458	39.7	18.6756	0.678572	62.4	0	0	0.427984	30	28	14	5.4038	56.6	1.46368	196	5.06856	54	0.60966	5.5	36.615	1	1	88	4.88488	123	75	0	12.3667	1.03056
695	1	56	84	0	174.2	1.742	62.1	20.4642	0.519797	74.6	0	0	0.428243	17	14	8	5.5966	62.2	1.60849	182	4.70652	61	0.68869	4.9	30.057	2	2	90	4.9959	115	73	0	75.0667	6.25556
696	0	39	88	0	163.4	1.634	55.9	20.9367	0.750454	71	0	0	0.434517	12	12	10	5.18433	57	1.47402	168	4.34448	56	0.63224	5.2	33.336	2	3	103	5.71753	111.5	63	0	24.4333	2.03611
697	0	45	1	0	161.5	1.615	49.2	18.8634	0.791268	70	0	0	0.433437	9	9	8	5.20577	59.2	1.53091	204	5.27544	59	0.66611	4.9	30.057	1	3	90	4.9959	94	65	0	114.467	9.53889
703	1	45	12	0	156.8	1.568	53.6	21.8008	2.38694	76	0	0	0.484694	14	17	14	6.30564	42.3	1.09388	169	4.37034	193	2.17897	4.942	30.5161	1	2	95	5.27345	122.5	78.5	0	123.4	10.2833
704	1	49	2.8	1	169.2	1.692	62.8	21.9361	2.2088	82.5	0	0	0.487589	18	16	21	6.38906	34.6	0.894756	177	4.57722	135	1.52415	5.2	33.336	1	2	72	3.99672	147.5	100.5	0	133.267	11.1056
705	1	43	0	1	167.6	1.676	91	32.3961	0.886584	104	1	0	0.620525	120	56	32	7.28768	53.1	1.37317	197	5.09442	82	0.92578	5.6	37.708	1	1	105	5.82855	119.5	77.5	0	157.733	13.1444
706	1	58	154	0	169.6	1.696	57.6	20.0249	1.21584	75.8	0	1	0.446934	34	18	19	5.94634	38.5	0.99561	216	5.58576	86	0.97094	5	31.15	3	3	91	5.05141	99.5	63.5	0	37.9333	3.16111
707	0	53	0	0	164.1	1.641	59.9	22.2438	1.19778	73	0	0	0.444851	19	15	13	5.53228	72.4	1.87226	269	6.95634	114	1.28706	5.2	33.336	1	1	96	5.32896	114.5	62	0	97.9333	8.16111
708	1	35	54	0	168.1	1.681	63.2	22.3657	0.660939	75.2	0	0	0.447353	22	26	15	5.66811	48.7	1.25938	176	4.55136	63	0.71127	4.6	26.778	1	1	97	5.38447	108	69.5	0	36.8667	3.07222
709	1	45	1	1	159.6	1.596	60.1	23.5944	1.39476	74.8	0	0	0.468672	28	20	21	6.13101	48.9	1.26455	230	5.9478	138	1.55802	5.35	34.9755	1	2	92	5.10692	138.5	88	0	121.3	10.1083
711	0	55	0	0	150.7	1.507	43.9	19.3303	0.666971	65.8	0	1	0.436629	11	16	9	5.37323	60.8	1.57229	258	6.67188	55	0.62095	5.452	36.0904	1	1	79	4.38529	124	66	0	24.2667	2.02222
714	1	57	54	1	161.1	1.611	64	24.6598	2.07408	82	0	0	0.509001	28	22	28	6.69651	62	1.60332	247	6.38742	243	2.74347	5.2	33.336	1	2	89	4.94039	112.5	73	0	38.0333	3.16944
715	1	48	12	1	161.8	1.618	62.1	23.7211	0.667216	84.5	0	0	0.52225	40	22	24	6.67452	50.9	1.31627	210	5.4306	61	0.68869	4.8	28.964	1	3	101	5.60651	103.5	68.5	1	122.7	10.225
717	1	50	132	0	167.2	1.672	69.6	24.8964	1.72693	90.3	1	1	0.540072	30	27	41	6.86935	51.7	1.33696	232	5.99952	154	1.73866	5.146	32.7458	2	3	99	5.49549	164	97.5	0	110.533	9.21111
718	1	43	154	0	175	1.75	66.4	21.6816	1.18159	79.4	0	0	0.453714	29	24	46	5.86375	60.3	1.55936	224	5.79264	130	1.4677	5.1	32.243	3	2	105	5.82855	131.5	79	0	146.067	12.1722
719	1	54	110	0	164.6	1.646	76.6	28.2728	1.16731	88.2	0	0	0.535844	29	19	64	6.92575	58.3	1.50764	247	6.38742	129	1.45641	5.9	40.987	2	3	105	5.82855	129.5	77.5	0	133.267	11.1056
720	0	48	1	0	171.2	1.712	59.4	20.2665	0.523446	75	0	0	0.438084	9	8	13	5.33445	58	1.49988	152	3.93072	37	0.41773	5.4	35.522	1	1	87	4.82937	114.5	67	0	37.7333	3.14444
721	1	53	106.5	0	171.2	1.712	60.7	20.7101	0.662344	82.2	0	0	0.48014	31	25	20	6.28048	56.1	1.45075	217	5.61162	64	0.72256	4.6	26.778	2	2	101	5.60651	128	82	0	146.267	12.1889
722	1	58	36	1	164.5	1.645	59.1	21.8402	1.26774	84	0	0	0.510638	33	21	19	6.69287	40.1	1.03699	246	6.36156	88	0.99352	5.9	40.987	1	2	106	5.88406	105	62.5	0	36.4	3.03333
723	1	45	141	0	172.7	1.727	68.7	23.0341	0.707755	81.4	0	0	0.471338	28	19	39	6.10747	70.8	1.83089	210	5.4306	92	1.03868	5.044	31.6309	3	3	96	5.32896	124	72.5	0	122.133	10.1778
724	1	40	36	0	162.3	1.623	55	20.8798	0.639621	71.8	0	0	0.442391	15	19	13	5.62303	68.7	1.77658	214	5.53404	87	0.98223	5.248	33.8606	1	2	95	5.27345	115.5	70.5	0	131.467	10.9556
725	1	45	0	0	169.6	1.696	58.5	20.3378	0.323745	74	0	0	0.436321	24	14	36	5.58295	61.9	1.60073	224	5.79264	38	0.42902	5.248	33.8606	1	3	85	4.71835	94	64.5	0	121.8	10.15
726	1	59	154	0	163.9	1.639	52.4	19.5062	1.47558	65	0	0	0.396583	16	13	37	5.09029	36.2	0.936132	203	5.24958	113	1.27577	5.4	35.522	3	3	94	5.21794	104	67	0	72.3333	6.02778
727	1	45	12	0	161.7	1.617	56.4	21.5704	0.640456	77.3	0	0	0.478046	30	18	24	6.19787	42.6	1.10164	189	4.88754	51	0.57579	5.452	36.0904	1	2	98	5.43998	137	87.5	0	121.8	10.15
730	1	45	168	0	172.1	1.721	65.9	22.2497	0.628261	80.8	0	0	0.469494	33	25	38	6.0876	58.7	1.51798	186	4.80996	67	0.75643	5.146	32.7458	3	3	104	5.77304	125.5	84	0	62.3	5.19167
731	1	45	171	1	171.8	1.718	73.7	24.9702	1.97615	84	0	0	0.488941	27	21	29	6.39118	48.5	1.25421	226	5.84436	178	2.00962	5	31.15	3	2	100	5.551	140	92.5	0	147.133	12.2611
734	0	55	60	0	156.9	1.569	46.1	18.7264	0.506565	67.7	0	0	0.431485	14	14	11	5.26696	71.5	1.84899	188	4.86168	47	0.53063	4.6	26.778	1	1	79	4.38529	110	71.5	0	85.1333	7.09444
736	0	58	36	0	154.9	1.549	43.4	18.0878	0.367943	67	0	0	0.432537	29	16	25	5.30355	78	2.01708	229	5.92194	37	0.41773	5.6	37.708	1	1	95	5.27345	112.5	65.5	0	26.1	2.175
737	0	48	22	0	155.6	1.556	52	21.4775	0.590047	65.6	0	0	0.421594	14	14	10	5.06498	89.7	2.31964	278	7.18908	76	0.85804	5.1	32.243	1	1	89	4.94039	102	60	0	24.7333	2.06111
738	0	58	0	0	147.2	1.472	44.3	20.445	0.83684	62.5	0	1	0.424592	19	18	14	5.24836	54.5	1.40937	191	4.93926	67	0.75643	5	31.15	1	1	85	4.71835	122.5	80.5	0	61.3667	5.11389
739	1	42	1	0	173.3	1.733	73.7	24.5398	2.45951	82.7	0	0	0.477207	19	21	17	6.25877	32.2	0.832692	163	4.21518	148	1.67092	4.636	27.1715	1	3	95	5.27345	153.5	95	0	60.4667	5.03889
740	0	47	0	0	157.4	1.574	57.7	23.2898	1.5357	80	1	0	0.508259	8	14	14	6.21731	55.6	1.43782	238	6.15468	105	1.18545	5.1	32.243	1	1	92	5.10692	117	82	0	86.3333	7.19444
741	0	39	0	0	149.6	1.496	47.4	21.1795	0.47922	63	0	0	0.421123	13	12	8	4.97588	47.8	1.23611	171	4.42206	34	0.38386	4.6	26.778	1	1	96	5.32896	128	83.5	0	96.3667	8.03056
742	1	55	66	0	168.7	1.687	70.5	24.7719	7.57277	85.1	0	1	0.504446	14	9	18	6.74515	32.7	0.845622	228	5.89608	452	5.10308	5.2	33.336	1	3	100	5.551	124	82	0	147.1	12.2583
744	1	53	102	0	171.3	1.713	56.7	19.3227	1.31125	70.3	0	0	0.410391	24	16	21	5.25463	65.8	1.70159	216	5.58576	168	1.89672	5.4	35.522	2	2	107	5.93957	112.5	72.5	0	145.133	12.0944
745	1	53	60	1	164.4	1.644	66.4	24.5677	2.0067	85.5	0	0	0.520073	21	20	19	6.75386	52.9	1.36799	264	6.82704	192	2.16768	5.2	33.336	1	2	95	5.27345	130.5	83	0	12.8	1.06667
746	0	43	252	0	159	1.59	63.9	25.2759	0.577481	81	1	1	0.509434	15	20	15	6.14746	94	2.43084	238	6.15468	69	0.77901	5.2	33.336	3	1	89	4.94039	127.5	82.5	0	59.8	4.98333
753	1	43	0	0	170.8	1.708	55.6	19.059	0.436531	69.1	0	0	0.404567	16	12	11	5.00225	58.2	1.50505	194	5.01684	50	0.5645	5.6	37.708	1	2	109	6.05059	125	77	0	145.833	12.1528
755	1	48	12	1	175.1	1.751	73.1	23.8421	0.85473	87	0	0	0.496859	27	9	19	6.45659	51.5	1.33179	182	4.70652	77	0.86933	5.4	35.522	1	1	96	5.32896	154.5	95.5	0	146.133	12.1778
757	1	58	154	1	164.7	1.647	57.1	21.0498	0.395684	79.6	0	0	0.483303	20	21	35	6.34614	74.7	1.93174	190	4.9134	53	0.59837	5.5	36.615	3	1	101	5.60651	135	87	0	97.3333	8.11111
758	1	51	154	0	179.5	1.795	61.2	18.9943	2.34725	78	0	0	0.43454	18	19	31	5.67377	44.3	1.1456	236	6.10296	181	2.04349	5.4	35.522	3	2	96	5.32896	105	69	0	36.2	3.01667
761	1	56	36	0	167.3	1.673	62.3	22.2585	0.617316	78.3	0	0	0.468022	21	19	18	6.18924	62.2	1.60849	227	5.87022	72	0.81288	5.1	32.243	1	1	91	5.05141	108	67	0	62.8667	5.23889
763	0	49	68.25	0	160.9	1.609	50.4	19.4679	0.351944	59	0	1	0.366687	12	14	6	3.86471	73	1.88778	319	8.24934	39	0.44031	5.1	32.243	1	1	87	4.82937	93	59	0	50	4.16667
766	1	50	140.28	0	169.1	1.691	46.6	16.2967	0.545412	73	0	0	0.431697	45	94	51	5.46989	122.6	3.17044	284	7.34424	116	1.30964	4.9	30.057	3	3	79	4.38529	118.5	68.5	0	151.833	12.6528
767	0	48	2.8	0	156.5	1.565	53.4	21.8028	1.0978	65.5	0	0	0.41853	24	18	13	5.0646	50.9	1.31627	238	6.15468	81	0.91449	5.4	35.522	1	1	82	4.55182	96	57	0	151.833	12.6528
769	0	50	12	0	160.9	1.609	45.6	17.6138	0.404845	64.4	0	0	0.400249	20	20	13	4.62238	85.8	2.21879	219	5.66334	46	0.51934	5.8	39.894	1	1	95	5.27345	96.5	59	0	36.3667	3.03056
771	0	56	0	0	147.4	1.474	48.9	22.5068	0.964727	74	0	0	0.502035	22	15	11	6.23889	55.6	1.43782	286	7.39596	70	0.7903	5.2	33.336	1	1	85	4.71835	106.5	67.5	0	106.1	8.84167
772	1	59	0	0	164.9	1.649	61.3	22.5434	0.456036	77.2	0	0	0.468163	19	17	12	6.24003	50.4	1.30334	166	4.29276	44	0.49676	5	31.15	1	1	93	5.16243	97.5	67	0	109.567	9.13056
773	1	59	220	0	172.7	1.727	77.2	25.8841	0.761435	92.3	1	0	0.534453	14	13	16	6.92902	48	1.24128	229	5.92194	63	0.71127	5.5	36.615	3	3	96	5.32896	119.5	77	0	90.0333	7.50278
775	1	57	0	1	160.4	1.604	53	20.6	1.70056	81.5	0	0	0.508105	20	24	12	6.65553	33.6	0.868896	137	3.54282	99	1.11771	4.4	24.592	1	1	98	5.43998	103	64	0	68.6	5.71667
778	1	55	0	0	166.8	1.668	67.6	24.2971	1.44207	81	0	0	0.485612	23	32	16	6.47513	38	0.98268	214	5.53404	104	1.17416	5.6	37.708	1	2	98	5.43998	130.5	82	0	109.433	9.11944
779	1	63	44	0	168	1.68	61.4	21.7545	1.73445	82.6	0	0	0.491667	27	23	53	6.56124	46.6	1.20508	202	5.22372	142	1.60318	5.4	35.522	1	2	109	6.05059	111	70	0	48.3	4.025
780	0	61	1	0	153.8	1.538	54.6	23.0823	0.470753	69	0	0	0.448635	9	10	11	5.64012	106.3	2.74892	251	6.49086	71	0.80159	5.2	33.336	1	1	94	5.21794	111.5	71.5	0	48.3	4.025
781	1	62	84	0	164.5	1.645	54.2	20.0294	0.304023	66.2	0	1	0.402432	15	17	14	5.17699	64.1	1.65763	228	5.89608	41	0.46289	5.2	33.336	2	1	95	5.27345	109.5	71	0	146.2	12.1833
782	1	58	116.9	0	167.1	1.671	60.9	21.8104	1.14626	83.8	0	1	0.501496	16	13	49	6.58871	48.3	1.24904	215	5.5599	96	1.08384	5.4	35.522	2	2	97	5.38447	119.5	71	0	23.9333	1.99444
783	0	56	84	1	160.8	1.608	62.4	24.1331	0.87801	82.8	1	0	0.514925	12	12	8	6.36631	65.8	1.70159	262	6.77532	70	0.7903	5.4	35.522	2	1	91	5.05141	110	71.5	0	23.9333	1.99444
789	0	53	0	0	154	1.54	51.6	21.7575	1.47309	71.5	0	1	0.464286	7	10	11	5.7947	60.9	1.57487	276	7.13736	119	1.34351	5.8	39.894	1	1	86	4.77386	117.5	71	1	120.6	10.05
790	1	62	170	0	165.4	1.654	63	23.0287	0.538349	78.5	0	1	0.474607	34	34	47	6.34055	60.5	1.56453	194	5.01684	62	0.69998	4.7	27.871	3	2	93	5.16243	133.5	82.5	0	156.967	13.0806
791	1	52	12	0	167.9	1.679	53.9	19.12	1.07311	72.3	0	0	0.430613	18	17	12	5.60484	46.5	1.20249	211	5.45646	94	1.06126	5.1	32.243	1	1	98	5.43998	97	61	0	146.667	12.2222
795	0	40	1	0	153.5	1.535	56.2	23.8517	0.85835	77	0	0	0.501629	14	21	12	6.0376	72	1.86192	242	6.25812	80	0.9032	4.8	28.964	1	1	87	4.82937	109.5	69.5	0	56.7	4.725
796	0	40	0	0	154.8	1.548	55.3	23.0772	0.841369	69.5	0	0	0.448966	10	10	9	5.45634	48.1	1.24387	162	4.18932	57	0.64353	4.8	28.964	1	1	86	4.77386	90.5	57	0	64.0333	5.33611
797	0	49	0	1	157	1.57	79.2	32.1311	0.918182	100.5	1	0	0.640127	16	15	12	7.08422	59.9	1.54901	230	5.9478	65	0.73385	5.6	37.708	1	1	100	5.551	124	75.5	0	44.3	3.69167
798	0	47	1	1	152.2	1.522	56.9	24.5631	0.608804	71.5	0	0	0.469777	21	17	23	5.82566	56.8	1.46885	221	5.71506	49	0.55321	5.2	33.336	1	1	88	4.88488	105	67	0	73.0667	6.08889
800	0	57	0	0	152.5	1.525	43.2	18.5757	0.474804	66	0	0	0.432787	12	15	10	5.33165	55.6	1.43782	204	5.27544	35	0.39515	5	31.15	1	1	94	5.21794	106	65	0	36.6	3.05
801	1	61	108	0	157.6	1.576	53.8	21.6606	1.08894	72.8	0	1	0.461929	20	21	11	6.19957	43.4	1.12232	192	4.96512	94	1.06126	5.1	32.243	2	2	98	5.43998	91.5	58.5	0	49.0333	4.08611
805	1	53	90	1	162	1.62	61.1	23.2815	1.67161	79.8	0	0	0.492593	29	18	35	6.52995	32.4	0.837864	156	4.03416	102	1.15158	5.6	37.708	2	2	109	6.05059	141.5	88.5	0	122.367	10.1972
808	1	57	126	1	177.2	1.772	75.7	24.1084	2.00322	92	1	1	0.519187	26	17	17	6.81144	35.1	0.907686	200	5.172	117	1.32093	5.5	36.615	2	3	92	5.10692	118.5	75	0	48.5333	4.04444
809	1	49	154	0	180.2	1.802	78.7	24.2362	1.4998	87	0	1	0.482797	41	26	29	6.33792	56.3	1.45592	233	6.02538	149	1.68221	4.9	30.057	3	1	88	4.88488	125.5	78.5	0	154.4	12.8667
810	1	49	0	1	167.2	1.672	67.4	24.1095	3.81605	85.7	0	0	0.51256	25	17	16	6.69786	33.3	0.861138	183	4.73238	227	2.56283	5.5	36.615	1	2	93	5.16243	112	67	0	48.2333	4.01944
811	1	43	252	0	164.6	1.646	65.4	24.1389	1.89463	83.4	0	0	0.506683	23	29	79	6.51642	47.7	1.23352	169	4.37034	166	1.87414	4.5	25.685	3	3	97	5.38447	118	80.5	0	145.5	12.125
812	1	60	0	0	165.8	1.658	53.5	19.4619	0.596286	70.3	0	0	0.424005	18	21	11	5.5586	61.8	1.59815	177	4.57722	72	0.81288	6	42.08	1	2	102	5.66202	102	66.5	0	85.1	7.09167
813	1	36	44	0	168.5	1.685	74.1	26.0987	0.309205	80.8	0	0	0.479525	13	14	15	6.10114	65.4	1.69124	204	5.27544	40	0.4516	5	31.15	1	1	83	4.60733	128	82.5	0	146.067	12.1722
814	1	42	154	0	168	1.68	73.4	26.0062	1.88917	79.5	0	0	0.473214	27	19	28	6.20927	40.1	1.03699	215	5.5599	152	1.71608	4.9	30.057	3	3	87	4.82937	130.5	84	0	135.3	11.275
816	0	53	1	1	153.7	1.537	54.7	23.1547	1.12443	71	0	0	0.461939	11	14	13	5.78365	63.1	1.63177	309	7.99074	98	1.10642	5.8	39.894	1	3	91	5.05141	95.5	60	0	77	6.41667
817	1	46	110	0	163.6	1.636	58	21.6701	1.07703	74.5	0	1	0.455379	22	17	13	5.92284	59.7	1.54384	229	5.92194	125	1.41125	5.2	33.336	2	2	98	5.43998	120.5	74.5	0	97.4667	8.12222
818	1	40	270	0	176.5	1.765	64.1	20.5764	0.706794	77.4	0	1	0.438527	9	19	20	5.5639	61.3	1.58522	150	3.879	79	0.89191	4.9	30.057	3	3	86	4.77386	118.5	77	0	109.533	9.12778
820	0	58	0	0	157.5	1.575	57.9	23.3409	1.0553	77	0	0	0.488889	16	19	9	6.1496	56.3	1.45592	208	5.37888	76	0.85804	4.9	30.057	1	1	89	4.94039	117.5	72.5	0	49.5667	4.13056
821	1	46	110	0	171.5	1.715	58.8	19.9917	0.567816	71.9	0	1	0.419242	13	15	15	5.32054	63.7	1.64728	183	4.73238	70	0.7903	5.1	32.243	2	3	92	5.10692	109	70	0	145.233	12.1028
822	0	45	87.5	0	158.8	1.588	50.2	19.9069	0.343181	66	0	0	0.415617	19	22	14	4.91999	63.7	1.64728	159	4.11174	30	0.3387	5.7	38.801	2	1	107	5.93957	89	57.5	0	145.233	12.1028
823	1	59	0	0	163.5	1.635	61.7	23.0807	1.10618	81.2	0	0	0.496636	11	11	14	6.56751	52.5	1.35765	196	5.06856	107	1.20803	5.5	36.615	1	2	92	5.10692	116	70	0	148.467	12.3722
824	0	46	0	1	155.8	1.558	47.4	19.5274	0.439182	60	0	0	0.385109	18	12	15	4.30937	59.4	1.53608	118	3.05148	39	0.44031	5.8	39.894	1	1	101	5.60651	104.5	73.5	0	133.633	11.1361
826	1	41	110	1	172.6	1.726	74.3	24.9406	1.91818	90.7	1	0	0.525492	24	17	28	6.65428	46.1	1.19215	212	5.48232	152	1.71608	4.9	30.057	2	1	88	4.88488	124	81	0	145.433	12.1194
827	1	62	4.2	0	168.5	1.685	52.7	18.5614	0.639838	67.5	0	0	0.400593	21	19	13	5.14673	48.7	1.25938	217	5.61162	62	0.69998	5.6	37.708	1	1	103	5.71753	80	53.5	0	153.567	12.7972
828	0	57	0	0	150.7	1.507	42.3	18.6258	0.366739	59.7	0	0	0.396151	17	18	10	4.63833	70.6	1.82572	244	6.30984	38	0.42902	5.1	32.243	1	1	82	4.55182	102	70.5	0	153.567	12.7972
829	1	50	1	0	159.2	1.592	55	21.7008	1.30271	71.5	0	0	0.449121	17	17	36	5.91351	46.2	1.19473	239	6.18054	122	1.37738	4.9	30.057	1	2	99	5.49549	133.5	88	0	84.5	7.04167
830	0	59	0	0	151.9	1.519	39.5	17.1191	1.02742	57	0	0	0.375247	14	12	27	4.18714	60	1.5516	221	5.71506	91	1.02739	5	31.15	1	1	100	5.551	112	72	0	27.1667	2.26389
832	0	46	0	0	153.1	1.531	51.4	21.9287	0.441	63	0	1	0.411496	11	12	7	4.89112	58.5	1.51281	169	4.37034	39	0.44031	4.6	26.778	1	1	87	4.82937	102.5	64.5	0	148.433	12.3694
833	1	55	120	1	172.4	1.724	77.5	26.0752	0.755744	83	0	1	0.481439	49	23	58	6.40978	55	1.4223	186	4.80996	80	0.9032	5.4	35.522	2	2	92	5.10692	125	78.5	0	12.1333	1.01111
834	0	38	0	0	160.1	1.601	54.1	21.1064	1.0294	67	0	0	0.418488	12	16	11	4.91439	51.6	1.33438	207	5.35302	74	0.83546	5.248	33.8606	1	1	91	5.05141	125	83	0	120.6	10.05
835	0	57	0	0	150.1	1.501	51.4	22.814	1.31742	79	0	1	0.526316	24	21	39	6.49079	41.3	1.06802	220	5.6892	67	0.75643	5.2	33.336	1	1	90	4.9959	134	81	0	24.0333	2.00278
836	0	40	1	0	161	1.61	53.1	20.4853	0.745817	71.7	0	0	0.445342	12	16	9	5.34998	52.3	1.35248	163	4.21518	50	0.5645	4.84	29.4012	1	1	87	4.82937	90	60.5	0	107.767	8.98056
838	1	58	0	0	170.6	1.706	61.1	20.9934	0.622191	79	0	0	0.463072	16	17	14	6.13185	57.9	1.49729	182	4.70652	65	0.73385	4.6	26.778	1	2	90	4.9959	117	74	0	144.4	12.0333
839	1	49	0	0	169.9	1.699	69.3	24.0075	1.61427	81.7	0	0	0.480871	8	11	12	6.3386	44.4	1.14818	186	4.80996	134	1.51286	5.2	33.336	1	3	95	5.27345	108	68	0	150.033	12.5028
840	0	51	0	0	159.9	1.599	47.2	18.4606	0.403727	64	0	0	0.40025	11	11	8	4.66897	63.6	1.6447	189	4.88754	35	0.39515	4.6	26.778	1	1	95	5.27345	142.5	89	0	24.4	2.03333
841	1	58	1	1	167.1	1.671	59.1	21.1658	3.75203	82.1	0	0	0.491323	37	32	19	6.54974	31.8	0.822348	232	5.99952	208	2.34832	5.5	36.615	1	3	100	5.551	108	67	0	51.2333	4.26944
842	1	48	399	0	171.2	1.712	73.8	25.1796	0.432881	87	0	0	0.508178	17	11	41	6.54401	73.1	1.89037	195	5.0427	57	0.64353	5.4	35.522	4	2	99	5.49549	123.5	81	0	145.833	12.1528
843	1	54	0	0	171.6	1.716	58.9	20.0023	1.04578	74.5	0	0	0.434149	22	15	14	5.69697	47.6	1.23094	238	6.15468	93	1.04997	5	31.15	1	1	97	5.38447	107.5	67.5	0	12.1	1.00833
847	1	55	0	0	167	1.67	63.6	22.8047	0.885907	71.5	0	0	0.428144	12	12	9	5.6853	38	0.98268	202	5.22372	70	0.7903	5.1	32.243	1	3	103	5.71753	115	71	0	71.4333	5.95278
848	0	54	1	0	158.8	1.588	50.3	19.9465	0.382001	70.5	0	0	0.443955	16	18	10	5.46115	91.6	2.36878	278	7.18908	45	0.50805	5.7	38.801	1	1	106	5.88406	120.5	74	0	54.1333	4.51111
849	1	60	36	0	168.8	1.688	61.8	21.6892	0.742229	81	0	0	0.479858	21	24	14	6.36906	59.5	1.53867	177	4.57722	79	0.89191	5.1	32.243	1	1	106	5.88406	117	80	0	109.533	9.12778
850	0	47	4.55	0	153	1.53	49.6	21.1884	0.431521	64	0	0	0.418301	8	9	8	5.00474	66.6	1.72228	208	5.37888	42	0.47418	5	31.15	1	2	88	4.88488	114.5	73	0	146	12.1667
851	0	51	60	0	152.3	1.523	47.7	20.5645	1.3606	59	0	0	0.387393	14	13	20	4.46942	48.5	1.25421	204	5.27544	103	1.16287	4.9	30.057	1	3	87	4.82937	86.5	56	0	146.9	12.2417
853	1	47	252	0	171.5	1.715	63	21.4196	1.353	80	0	0	0.466472	15	20	17	6.08478	50.1	1.29559	243	6.28398	122	1.37738	5.1	32.243	3	3	91	5.05141	132.5	86	0	146.867	12.2389
854	1	56	265	0	170.6	1.706	73.3	25.1852	0.410482	87	0	0	0.509965	24	18	26	6.66969	59.5	1.53867	201	5.19786	44	0.49676	5.6	37.708	3	2	103	5.71753	147	92	0	85	7.08333
856	1	40	5.13333	0	170.7	1.707	56.7	19.4588	0.705226	65.6	0	1	0.3843	18	16	22	4.53242	59.6	1.54126	208	5.37888	88	0.99352	5.1	32.243	1	3	91	5.05141	114	83	0	109.6	9.13333
857	0	45	1	0	159.2	1.592	51	20.1226	1.11243	67.5	0	0	0.423995	15	17	14	5.08371	55.3	1.43006	175	4.5255	83	0.93707	5.146	32.7458	1	1	83	4.60733	102.5	66.5	0	73.5	6.125
858	1	45	54	0	169.5	1.695	67.8	23.5988	0.686999	82	0	1	0.483776	21	26	29	6.27279	55.2	1.42747	168	4.34448	70	0.7903	4.942	30.5161	1	2	95	5.27345	107	73	0	117.933	9.82778
859	0	58	22	1	156.2	1.562	49.2	20.1652	0.348678	65	0	0	0.416133	15	19	9	5.05991	77.7	2.00932	244	6.30984	38	0.42902	5.1	32.243	1	1	88	4.88488	97	64.5	0	36.3	3.025
860	1	52	126	0	169.2	1.692	59.2	20.6786	2.12868	78.3	0	1	0.462766	18	19	46	6.11418	39	1.00854	177	4.57722	150	1.6935	5.4	35.522	2	1	83	4.60733	111.5	75.5	0	133.5	11.125
861	0	52	0	0	151.5	1.515	32.3	14.0727	0.325437	49	0	0	0.323432	123	98	29	2.3893	78.1	2.01967	173	4.47378	40	0.4516	4.4	24.592	1	1	51	2.83101	84.5	55	0	144.833	12.0694
862	0	52	1	0	152.9	1.529	56.7	24.2531	0.737887	73.5	0	1	0.480706	15	20	18	5.98897	70.3	1.81796	282	7.29252	71	0.80159	5.2	33.336	1	1	85	4.71835	110	72.5	0	85.1667	7.09722
863	1	56	126	0	170.7	1.707	66.5	22.822	0.416267	79	0	1	0.4628	21	18	15	6.12637	63.8	1.64987	157	4.06002	50	0.5645	4.9	30.057	2	2	91	5.05141	96.5	64	0	85	7.08333
864	1	47	2.8	0	165.9	1.659	60.3	21.9091	0.246532	71.4	0	1	0.43038	38	26	53	5.53255	69.6	1.79986	174	4.49964	35	0.39515	4.8	28.964	1	3	87	4.82937	96.5	64.5	0	145.6	12.1333
866	1	45	36	0	171.4	1.714	58.4	19.8788	0.547402	65.3	0	0	0.38098	12	11	35	4.53978	49	1.26714	205	5.3013	57	0.64353	4.9	30.057	1	3	87	4.82937	106.5	65	0	146.433	12.2028
867	1	57	0	0	159.8	1.598	51.6	20.2067	0.767028	68.9	0	0	0.431164	19	25	10	5.68896	41.1	1.06285	192	4.96512	64	0.72256	4.8	28.964	1	3	89	4.94039	122.5	73	0	26.1667	2.18056
870	1	44	36	0	165.5	1.655	70.3	25.6661	0.506114	88	0	0	0.531722	24	20	12	6.71154	53.8	1.39127	222	5.74092	49	0.55321	5.2	33.336	1	1	91	5.05141	100	67	0	33.5	2.79167
872	1	50	54	0	169.7	1.697	74.3	25.8003	0.672161	88	0	1	0.518562	20	14	27	6.68213	64.3	1.6628	249	6.43914	78	0.88062	5.4	35.522	1	2	96	5.32896	113	80	0	147.8	12.3167
873	1	48	371	0	170.2	1.702	59.5	20.5399	1.24003	68.7	0	1	0.403643	15	18	12	5.08806	55.4	1.43264	185	4.7841	141	1.59189	4.8	28.964	4	3	79	4.38529	85.5	56.5	0	110.333	9.19444
874	0	44	0	0	157.5	1.575	44.4	17.8987	0.652521	57.2	0	1	0.363175	19	28	11	3.69262	61.2	1.58263	191	4.93926	60	0.6774	4.5	25.685	1	1	78	4.32978	88.5	55	0	24.2667	2.02222
880	0	56	1	0	154.3	1.543	52.6	22.093	4.65341	78.5	0	0	0.508749	18	20	16	6.35333	46.4	1.1999	259	6.69774	263	2.96927	5.4	35.522	1	1	92	5.10692	110	67	0	100.667	8.38889
881	0	46	1	0	151	1.51	47.7	20.9201	0.293447	64	0	0	0.423841	12	13	10	5.11968	44.6	1.15336	153	3.95658	19	0.21451	5.1	32.243	1	1	99	5.49549	95	56.5	0	133.8	11.15
882	0	51	0	0	164.9	1.649	55	20.2265	0.458235	79.5	0	1	0.48211	11	18	9	5.91862	68.4	1.76882	174	4.49964	36	0.40644	5.4	35.522	1	1	87	4.82937	110	68.5	0	88.9333	7.41111
883	0	47	0	0	153.2	1.532	53.2	22.667	0.386159	65.1	0	0	0.424935	16	13	11	5.13661	71.3	1.84382	144	3.72384	41	0.46289	4.8	28.964	1	1	87	4.82937	99.5	61	0	145.867	12.1556
885	0	42	60	0	160.5	1.605	52.1	20.225	2.29879	70.5	0	1	0.439252	17	14	10	5.32278	44	1.13784	179	4.62894	131	1.47899	4.5	25.685	1	1	87	4.82937	109	59	0	133.667	11.1389
886	0	46	2.56667	0	159.3	1.593	53	20.8855	0.961863	68.2	0	1	0.428123	16	14	19	5.20078	44.3	1.1456	160	4.1376	58	0.65482	5.5	36.615	1	1	96	5.32896	109	66.5	0	13.2	1.1
889	0	42	60	0	161.3	1.613	53.9	20.7167	1.46472	71.8	0	0	0.445133	11	19	17	5.38973	57.8	1.49471	197	5.09442	109	1.23061	4.942	30.5161	1	2	94	5.21794	91	49	0	60.2333	5.01944
891	0	42	0	1	161.2	1.612	54.9	21.1272	1.65846	70.2	0	0	0.435484	12	14	12	5.29512	34.9	0.902514	179	4.62894	77	0.86933	4.9	30.057	1	1	89	4.94039	101.5	65	0	146.567	12.2139
892	0	40	1	0	160.4	1.604	60.1	23.3596	0.649137	79.5	0	1	0.495636	11	13	13	5.98112	60.9	1.57487	195	5.0427	49	0.55321	4.4	24.592	1	2	90	4.9959	95.5	60	0	121	10.0833
893	0	40	1	0	162.5	1.625	57.6	21.813	2.13785	77	0	1	0.473846	11	12	11	5.78335	40.2	1.03957	184	4.75824	106	1.19674	4.8	28.964	1	1	91	5.05141	120	74	0	24.2	2.01667
894	0	41	1	0	161.6	1.616	49.9	19.1081	1.44108	60	0	1	0.371287	12	8	7	3.91843	54.9	1.41971	186	4.80996	117	1.32093	5.6	37.708	1	1	92	5.10692	113	67	0	146.333	12.1944
895	0	48	1	0	151.2	1.512	45.1	19.7275	0.619371	67.3	0	0	0.445106	13	15	9	5.41811	69.9	1.80761	195	5.0427	58	0.65482	5.4	35.522	1	1	86	4.77386	100.5	66.5	0	98.4	8.2
896	0	40	2.8	0	162.5	1.625	57	21.5858	0.689108	79.3	0	0	0.488	13	12	10	5.89713	46.3	1.19732	171	4.42206	38	0.42902	4.942	30.5161	1	1	89	4.94039	105	60	0	73.0333	6.08611
897	1	32	168	0	167.2	1.672	56.1	20.0674	0.28506	71	0	0	0.424641	6	14	9	5.16994	80.4	2.07914	200	5.172	45	0.50805	5.1	32.243	3	1	86	4.77386	124	78	0	77.5333	6.46111
899	0	46	1	0	156.4	1.564	52.8	21.5854	0.582252	72.1	0	0	0.460997	7	8	9	5.64884	59	1.52574	203	5.24958	45	0.50805	5.4	35.522	1	1	85	4.71835	93	63	0	146.433	12.2028
901	1	64	315	1	170.1	1.701	69	23.8474	1.10869	86	0	1	0.505585	34	21	40	6.73494	42.3	1.09388	193	4.99098	83	0.93707	5.1	32.243	4	3	103	5.71753	98.5	63.5	1	119.033	9.91944
902	1	46	1	1	168.4	1.684	75.7	26.6939	1.18836	86.3	0	0	0.51247	26	20	22	6.66503	35	0.9051	218	5.63748	78	0.88062	5.7	38.801	1	3	94	5.21794	101	62	1	27.2667	2.27222
904	1	47	22	1	174.1	1.741	82.3	27.152	2.18345	89	0	1	0.5112	34	23	43	6.66813	46.9	1.21283	230	5.9478	188	2.12252	4.7	27.871	1	2	99	5.49549	129.5	86	0	143.133	11.9278
905	0	45	12	0	162.9	1.629	73.3	27.6224	2.16843	94	1	0	0.577041	19	17	9	6.73866	50.8	1.31369	166	4.29276	127	1.43383	5.1	32.243	1	1	80	4.4408	107	65.5	0	143.133	11.9278
907	1	53	18	0	168.5	1.685	64.2	22.6118	0.837724	80.6	0	0	0.478338	14	15	12	6.32467	40.3	1.04216	150	3.879	62	0.69998	5.5	36.615	1	3	95	5.27345	95.5	60.5	0	24.0333	2.00278
908	0	50	2.8	0	150.5	1.505	57.2	25.2536	0.820772	86.2	1	0	0.572757	22	19	17	6.69497	74.5	1.92657	229	5.92194	73	0.82417	5.6	37.708	1	1	95	5.27345	116	75	0	22.6667	1.88889
909	1	66	0	0	162.3	1.623	56.6	21.4872	1.16606	83.5	0	1	0.514479	11	11	27	6.77488	43.2	1.11715	208	5.37888	87	0.98223	5.2	33.336	1	2	82	4.55182	106.5	72	0	144.6	12.05
911	1	47	18	0	171.4	1.714	67	22.8062	0.990586	78.3	0	0	0.456826	17	13	20	5.99733	42	1.08612	255	6.5943	79	0.89191	5.1	32.243	1	3	93	5.16243	101.5	61	0	22.1667	1.84722
913	1	63	1	0	163.2	1.632	68.5	25.7188	3.28356	87	0	0	0.533088	15	19	12	7.02382	36.6	0.946476	177	4.57722	219	2.47251	5.2	33.336	1	3	93	5.16243	125.5	75.5	0	10.8667	0.905556
915	1	56	84	0	171.4	1.714	61.7	21.0021	1.28239	77	0	0	0.449242	17	14	27	5.96777	43.8	1.13267	205	5.3013	104	1.17416	5.1	32.243	2	3	92	5.10692	96.5	58.5	0	23.3667	1.94722
916	1	49	0	0	177.1	1.771	59.5	18.9705	2.81982	77.5	0	0	0.437606	7	15	20	5.72533	31.8	0.822348	188	4.86168	157	1.77253	4.9	30.057	1	3	90	4.9959	111.5	72.5	0	97.5	8.125
917	1	48	227	0	170.6	1.706	55.7	19.138	0.513703	68.4	0	0	0.400938	26	18	30	4.98872	55.7	1.4404	156	4.03416	57	0.64353	5.1	32.243	3	3	83	4.60733	111	72	0	146.533	12.2111
918	0	46	0	0	159.9	1.599	47.8	18.6952	0.963988	68	0	0	0.425266	11	9	8	5.08277	66.7	1.72486	198	5.12028	83	0.93707	5	31.15	1	1	97	5.38447	103.5	59.5	0	155.4	12.95
919	0	48	252	0	157.8	1.578	58.2	23.3727	0.297069	86.8	1	0	0.550063	20	18	14	6.47972	83	2.14638	190	4.9134	28	0.31612	5.1	32.243	3	3	84	4.66284	115	75.5	0	11.9	0.991667
920	1	55	154	0	164	1.64	58.7	21.8248	1.4456	84.7	0	0	0.516463	19	14	18	6.70599	39.1	1.01113	181	4.68066	97	1.09513	4.4	24.592	3	1	88	4.88488	121.5	80.5	0	12.3333	1.02778
922	1	60	0	0	173.5	1.735	59.7	19.8324	1.12404	76.8	0	0	0.442651	23	25	11	5.88393	48.8	1.26197	238	6.15468	99	1.11771	5.2	33.336	1	1	98	5.43998	116.5	73	0	12.3	1.025
923	1	60	154	0	165.6	1.656	65.6	23.9212	0.565018	86	0	0	0.519324	10	9	19	6.77159	61.9	1.60073	184	4.75824	62	0.69998	5.2	33.336	3	2	108	5.99508	126.5	75	0	134.533	11.2111
925	0	50	1	0	161	1.61	52.6	20.2924	0.5095	66.6	0	0	0.413665	14	14	12	4.93917	68.6	1.774	203	5.24958	48	0.54192	5.1	32.243	1	1	83	4.60733	102.5	65.5	0	73	6.08333
926	0	50	0	1	159	1.59	60	23.7332	0.806152	76.3	0	0	0.479874	22	11	21	5.95674	65.7	1.699	206	5.32716	69	0.77901	6	42.08	1	1	90	4.9959	106	71.5	0	73.2667	6.10556
929	1	53	12	0	165.5	1.655	54.5	19.8976	0.690753	74.8	0	0	0.451964	26	25	11	5.91965	50.7	1.3111	208	5.37888	65	0.73385	5.1	32.243	1	2	78	4.32978	108.5	66	0	147	12.25
930	0	48	0	0	166	1.66	47.5	17.2376	0.494872	60.4	0	0	0.363855	13	21	7	3.74782	69.4	1.79468	192	4.96512	48	0.54192	5.6	37.708	1	1	97	5.38447	103.5	69	0	146.367	12.1972
931	0	44	0	0	160.6	1.606	48.4	18.7652	0.372119	64.6	0	0	0.402242	13	18	9	4.63894	53.3	1.37834	144	3.72384	27	0.30483	4.8	28.964	1	1	94	5.21794	104.5	69	0	148.167	12.3472
932	0	53	0	0	151.5	1.515	53.6	23.3528	2.69426	82.5	1	0	0.544554	17	18	11	6.58291	54.7	1.41454	237	6.12882	176	1.98704	5.248	33.8606	1	1	90	4.9959	124.5	82	0	11.6333	0.969444
933	0	48	0	0	145.9	1.459	50.6	23.7706	1.28674	76	0	0	0.520905	18	9	16	6.34008	56.4	1.4585	224	5.79264	95	1.07255	4.9	30.057	1	1	93	5.16243	109.5	68	0	145.267	12.1056
934	1	46	0	0	164.2	1.642	71.7	26.5933	0.600362	85.5	0	1	0.520706	36	25	25	6.71346	38.8	1.00337	229	5.92194	44	0.49676	5.2	33.336	1	3	104	5.77304	107.5	64	0	10.6	0.883333
935	0	54	60	0	157.6	1.576	57.2	23.0295	0.869739	68.5	0	0	0.434645	32	24	13	5.39657	73.3	1.89554	252	6.51672	91	1.02739	5.5	36.615	1	1	93	5.16243	132	80.5	0	81.8	6.81667
936	1	43	1	1	176.1	1.761	71.5	23.0562	5.73376	81	0	0	0.459966	25	13	20	6.07605	30.8	0.796488	190	4.9134	326	3.68054	4.9	30.057	1	3	93	5.16243	120.5	71	0	146.7	12.225
939	0	59	1	0	151.2	1.512	46.8	20.4712	3.12923	67.5	0	0	0.446429	23	20	40	5.6695	32.4	0.837864	219	5.66334	138	1.55802	5.4	35.522	1	1	88	4.88488	143	83	0	58.7667	4.89722
941	0	42	0	0	159.8	1.598	59	23.1046	1.4551	74.6	0	0	0.466834	21	13	9	5.73113	49.2	1.27231	210	5.4306	94	1.06126	5.4	35.522	1	1	96	5.32896	92.5	52.5	0	155.8	12.9833
943	1	43	1	0	167.2	1.672	60	21.4624	1.10636	77.4	0	0	0.462919	29	17	21	6.00081	43.2	1.11715	214	5.53404	89	1.00481	5.2	33.336	1	3	100	5.551	106.5	60.5	0	122.733	10.2278
946	1	50	1	0	166.4	1.664	63.8	23.0417	0.356263	81	0	0	0.486779	17	15	17	6.34591	57.8	1.49471	237	6.12882	38	0.42902	5.6	37.708	1	2	99	5.49549	118	70.5	0	133.233	11.1028
947	1	46	36	0	170.7	1.707	61.1	20.9688	0.818295	70.6	0	0	0.413591	39	26	16	5.26855	43	1.11198	164	4.24104	71	0.80159	5.1	32.243	1	3	82	4.55182	116	72	0	12.1333	1.01111
948	1	48	174	0	172.8	1.728	62	20.7637	0.242636	77.5	0	1	0.448495	33	29	23	5.79679	72.1	1.86451	181	4.68066	32	0.36128	4.9	30.057	3	2	93	5.16243	110.5	69	0	24.2667	2.02222
949	1	48	0	1	163.4	1.634	58.7	21.9854	1.03431	78	0	0	0.477356	11	8	10	6.25071	39.8	1.02923	186	4.80996	77	0.86933	5	31.15	1	3	98	5.43998	118	78.5	0	145.167	12.0972
951	1	52	238	0	172.5	1.725	66.1	22.2138	0.415329	83	0	0	0.481159	25	18	22	6.28883	65.4	1.69124	218	5.63748	48	0.54192	5.2	33.336	3	2	102	5.66202	121	86	0	107.567	8.96389
952	1	48	329	0	173.8	1.738	65	21.5186	0.608526	73.5	0	0	0.4229	33	28	60	5.45111	54.4	1.40678	154	3.98244	65	0.73385	4.9	30.057	4	1	96	5.32896	130.5	84	0	146.367	12.1972
956	1	59	0	1	161.3	1.613	77.6	29.8259	1.41834	92	1	0	0.570366	12	9	15	7.25372	41	1.06026	120	3.1032	109	1.23061	5.5	36.615	1	1	104	5.77304	130	85.5	0	24.4	2.03333
957	1	56	84	1	170.8	1.708	66.2	22.6925	4.4805	81.7	0	0	0.478337	21	16	43	6.42744	33.2	0.858552	187	4.83582	270	3.0483	5	31.15	2	2	99	5.49549	115	77	0	49	4.08333
959	1	48	126	0	172.5	1.725	65.4	21.9786	0.627724	79.2	0	0	0.45913	18	14	17	5.99762	49.3	1.2749	215	5.5599	57	0.64353	4.9	30.057	2	3	86	4.77386	110.5	75.5	0	144.1	12.0083
961	1	50	60	1	174.6	1.746	69	22.634	0.951709	83	0	0	0.475372	28	18	34	6.25107	47.7	1.23352	235	6.0771	81	0.91449	5.1	32.243	1	2	108	5.99508	101	66.5	0	107.3	8.94167
962	0	55	17.5	0	150.5	1.505	67.1	29.6244	1.57848	85.5	1	0	0.568106	10	16	15	6.85444	46.5	1.20249	243	6.28398	97	1.09513	6.1	43.173	1	1	97	5.38447	105.5	64	0	47.7333	3.97778
964	0	51	265	0	169	1.69	55.1	19.292	0.95105	63	0	1	0.372781	12	16	10	4.06076	74.3	1.9214	182	4.70652	100	1.129	5.1	32.243	3	1	93	5.16243	119	71	0	143.433	11.9528
965	1	66	66	1	170.3	1.703	72.1	24.8603	2.11318	91.2	1	0	0.535526	23	17	25	7.02325	39.1	1.01113	233	6.02538	141	1.59189	5.5	36.615	1	1	82	4.55182	108.5	72.5	1	86.9	7.24167
966	0	66	0	0	157.5	1.575	59.9	24.1471	0.952102	85.5	1	0	0.542857	16	19	12	6.69443	51.9	1.34213	246	6.36156	58	0.65482	5.6	37.708	1	1	94	5.21794	113	72	0	112.5	9.375
967	1	59	277.2	0	164.7	1.647	52	19.1697	0.366184	74.6	0	0	0.452945	20	24	26	5.98215	49.3	1.2749	163	4.21518	33	0.37257	4.8	28.964	3	3	88	4.88488	103	65.5	0	46.2	3.85
968	1	53	0	0	178.7	1.787	76.2	23.8619	2.23641	90.8	1	0	0.508114	18	17	15	6.68143	35.2	0.910272	221	5.71506	132	1.49028	5.1	32.243	1	2	108	5.99508	135.5	80.5	0	48.6333	4.05278
971	1	47	66	0	166.5	1.665	61.7	22.2565	0.600444	74.5	0	0	0.447447	16	16	15	5.85305	43.1	1.11457	153	3.95658	51	0.57579	4.9	30.057	1	3	99	5.49549	116.5	73.5	0	146.133	12.1778
972	1	54	350	0	173	1.73	74.1	24.7586	1.4494	81.2	0	0	0.469364	15	12	28	6.27747	46.9	1.21283	217	5.61162	130	1.4677	5	31.15	4	3	107	5.93957	123	81.5	0	82.5667	6.88056
973	0	50	0	0	157.8	1.578	48.2	19.3568	2.65018	74	0	0	0.468948	19	20	21	5.80579	46.9	1.21283	218	5.63748	150	1.6935	6.2	44.266	1	1	91	5.05141	107.5	69.5	0	97.4667	8.12222
974	0	48	154	0	159	1.59	57.9	22.9026	0.563955	72.3	0	0	0.454717	8	9	10	5.60428	69.7	1.80244	189	4.88754	53	0.59837	4.7	27.871	3	1	88	4.88488	80	50.5	0	146.133	12.1778
975	0	51	1	0	158.6	1.586	50.3	19.9969	0.408513	61.5	0	1	0.387768	11	14	13	4.41184	79.6	2.05846	174	4.49964	48	0.54192	4.8	28.964	1	1	90	4.9959	110.5	71	0	144.433	12.0361
976	1	62	308	0	161.2	1.612	56.9	21.8969	1.04637	77.5	0	0	0.480769	26	29	21	6.43026	46.8	1.21025	199	5.14614	92	1.03868	5.7	38.801	4	3	109	6.05059	90.5	55	1	36.8667	3.07222
978	1	56	399	0	173.2	1.732	61.5	20.5012	0.437302	75.2	0	1	0.43418	15	19	35	5.68676	70.8	1.83089	241	6.23226	58	0.65482	4.9	30.057	4	1	103	5.71753	149	91.5	0	13.7333	1.14444
981	0	49	0	0	164.4	1.644	54.9	20.3127	0.188747	67.5	0	0	0.410584	19	15	8	4.83988	97.7	2.52652	249	6.43914	25	0.28225	5.1	32.243	1	1	89	4.94039	91	57	0	143.267	11.9389
982	1	36	126	0	169	1.69	71	24.8591	1.62212	84.5	0	0	0.5	24	19	32	6.35333	48.2	1.24645	271	7.00806	144	1.62576	5.2	33.336	2	2	89	4.94039	112	71	0	144.1	12.0083
983	0	68	0	0	145.8	1.458	43.6	20.5103	0.954459	79	0	0	0.541838	18	22	10	6.6253	63	1.62918	214	5.53404	70	0.7903	5	31.15	1	1	90	4.9959	118.5	74.5	0	55.8667	4.65556
985	0	46	0	0	155.5	1.555	43	17.7831	0.75042	62.6	0	0	0.402572	10	14	7	4.63441	74	1.91364	169	4.37034	76	0.85804	4.8	28.964	1	1	82	4.55182	84.5	53.5	0	144.033	12.0028
986	0	53	1	0	149.8	1.498	59.9	26.6934	0.610763	87	1	0	0.580774	33	21	55	6.80126	59	1.52574	199	5.14614	44	0.49676	5.554	37.2052	1	1	86	4.77386	133.5	88.5	0	27.5667	2.29722
987	0	54	1	1	163	1.63	76.9	28.9435	2.91478	95	1	0	0.582822	27	22	20	6.92932	43	1.11198	218	5.63748	147	1.65963	5.4	35.522	1	3	93	5.16243	117.5	72.5	0	11.9333	0.994444
988	0	49	0	0	157.9	1.579	48.7	19.5328	0.463176	63.5	0	1	0.402153	12	14	9	4.70833	59.6	1.54126	177	4.57722	39	0.44031	5.1	32.243	1	3	93	5.16243	101.5	65.5	0	87.2333	7.26944
990	0	58	0	1	152.6	1.526	60.7	26.0663	1.2368	89	1	1	0.583224	19	22	42	6.87721	57	1.47402	231	5.97366	83	0.93707	5.5	36.615	1	1	93	5.16243	127.5	78	0	37.1333	3.09444
991	0	54	1	0	162.6	1.626	56	21.181	0.30774	84	1	0	0.516605	15	22	14	6.26	108	2.79288	249	6.43914	37	0.41773	4.9	30.057	1	2	90	4.9959	126.5	83.5	0	61.9667	5.16389
992	0	50	36	0	152	1.52	42.3	18.3085	0.338773	75	0	0	0.493421	13	23	13	5.99479	63.7	1.64728	236	6.10296	25	0.28225	5.4	35.522	1	1	92	5.10692	119	76	0	96.5333	8.04444
993	0	43	0	1	150.8	1.508	54.7	24.0539	0.904051	73.5	0	0	0.487401	19	10	11	5.98448	47.9	1.23869	201	5.19786	59	0.66611	5.7	38.801	1	1	96	5.32896	112.5	68.5	0	135.8	11.3167
995	0	43	13.65	0	160.2	1.602	52.1	20.3008	0.88682	78.6	0	1	0.490637	18	22	9	5.90936	74.6	1.92916	229	5.92194	77	0.86933	4.9	30.057	1	1	83	4.60733	96	58.5	0	146.367	12.1972
996	1	62	108	0	173.7	1.737	70.6	23.3994	0.493634	86.4	0	0	0.497409	12	18	17	6.58402	60.4	1.56194	227	5.87022	52	0.58708	5.2	33.336	2	2	97	5.38447	121	80	0	99.2	8.26667
997	1	47	66	1	175.7	1.757	77.2	25.0077	2.43184	90	1	0	0.512237	44	25	41	6.6785	32	0.82752	186	4.80996	135	1.52415	5.5	36.615	1	3	105	5.82855	116.5	74	0	41.5333	3.46111
998	0	42	0	0	160.5	1.605	58.7	22.787	0.755695	75.1	0	0	0.467913	10	9	12	5.70132	64.4	1.66538	260	6.7236	63	0.71127	5.1	32.243	1	1	91	5.05141	128.5	69	0	73.0667	6.08889
999	0	49	0	1	146.9	1.469	53.8	24.9309	2.03953	83.5	1	0	0.568414	22	21	15	6.70497	54.5	1.40937	240	6.2064	136	1.53544	5.6	37.708	1	3	104	5.77304	117	79	1	75.1333	6.26111
1000	0	44	0	0	157.4	1.574	46.3	18.6884	0.791436	70	0	0	0.444727	21	25	85	5.34086	77.6	2.00674	231	5.97366	77	0.86933	5	31.15	1	1	89	4.94039	102.5	66.5	0	89.6	7.46667
1001	1	48	18	0	171.4	1.714	67.1	22.8403	1.36842	78.4	0	0	0.45741	24	19	21	6.0305	41.2	1.06543	259	6.69774	107	1.20803	5.4	35.522	1	3	99	5.49549	105	69	0	145.733	12.1444
1002	0	49	0	0	160.7	1.607	51.6	19.981	0.382032	61	0	1	0.379589	15	14	8	4.19224	82.7	2.13862	213	5.50818	47	0.53063	5.1	32.243	1	1	86	4.77386	112	68	0	147.267	12.2722
1004	1	61	12	0	164	1.64	59.6	22.1594	2.09055	82	0	1	0.5	27	16	14	6.64563	40.7	1.0525	209	5.40474	152	1.71608	5.6	37.708	1	1	106	5.88406	124.5	78.5	0	73.6333	6.13611
1006	1	43	12	0	177.2	1.772	75.1	23.9173	0.562281	80	0	0	0.451467	13	14	10	5.8509	61.6	1.59298	249	6.43914	66	0.74514	5	31.15	1	2	96	5.32896	106.5	71.5	0	154.9	12.9083
1008	0	63	1	0	160.5	1.605	48.2	18.711	1.46261	66	0	0	0.411215	13	26	11	5.04179	51.9	1.34213	174	4.49964	101	1.14029	5.4	35.522	1	1	85	4.71835	100.5	64	0	78.2667	6.52222
1011	0	42	126	0	163.4	1.634	51.9	19.4385	0.374538	66	0	0	0.403917	16	16	13	4.62478	82.7	2.13862	177	4.57722	42	0.47418	4.7	27.871	2	1	93	5.16243	101.5	49.5	0	148.4	12.3667
1013	1	76	1	0	154.6	1.546	57.4	24.0156	1.94879	77.3	0	1	0.5	29	35	24	6.80359	43.1	1.11457	253	6.54258	166	1.87414	5.6	37.708	1	2	98	5.43998	127	76	0	38.4667	3.20556
1014	1	54	1	0	175.9	1.759	61.9	20.0059	0.583809	74	0	0	0.420694	12	12	13	5.44687	60.1	1.55419	183	4.73238	66	0.74514	5.2	33.336	1	3	95	5.27345	110	73.5	0	132.867	11.0722
1015	1	54	54	0	166.2	1.662	55.4	20.0562	0.490529	70.5	0	1	0.424188	19	20	10	5.50182	66	1.70676	219	5.66334	64	0.72256	5.2	33.336	1	2	101	5.60651	105	68	0	154.133	12.8444
1016	1	61	245	1	170.6	1.706	74.6	25.6319	3.71514	94	1	0	0.550996	39	23	44	7.1425	29.1	0.752526	211	5.45646	182	2.05478	4.7	27.871	3	3	83	4.60733	134.5	84	0	36.4667	3.03889
1017	0	44	0	0	161.9	1.619	53.7	20.4871	0.499145	73.3	0	0	0.452749	12	14	9	5.48056	70.3	1.81796	187	4.83582	44	0.49676	4.8	28.964	1	1	85	4.71835	105	63.5	0	132.967	11.0806
1018	1	46	126	0	170	1.7	62.6	21.6609	0.388396	76	0	0	0.447059	13	15	29	5.81059	50	1.293	221	5.71506	37	0.41773	5.2	33.336	2	3	109	6.05059	104	62	0	9.63333	0.802778
1019	1	42	18	1	173.1	1.731	73.4	24.4964	2.86556	81.4	0	0	0.470248	37	26	30	6.18518	33.3	0.861138	154	3.98244	181	2.04349	5.1	32.243	1	3	105	5.82855	135.5	83.5	0	24.5333	2.04444
1020	1	43	5.13333	0	167.3	1.673	67	23.9377	0.861369	86.5	0	0	0.517035	11	11	22	6.58509	42.8	1.10681	169	4.37034	65	0.73385	4.8	28.964	1	3	91	5.05141	94	61	0	144.567	12.0472
1024	1	59	329	0	161.7	1.617	60.3	23.062	0.692635	76	0	0	0.470006	15	17	13	6.26027	60.9	1.57487	228	5.89608	83	0.93707	4.8	28.964	4	3	87	4.82937	118	72	0	21.6	1.8
1025	1	40	1	1	172.9	1.729	65.6	21.9439	2.7114	80	0	0	0.462695	35	21	19	6.0053	33.4	0.863724	186	4.80996	165	1.86285	4.4	24.592	1	2	88	4.88488	103.5	65.5	0	26.1333	2.17778
1026	1	46	18	0	171.8	1.718	57.3	19.4137	0.732219	72.8	0	0	0.423749	24	23	11	5.39084	61.6	1.59298	165	4.2669	85	0.95965	5	31.15	1	2	85	4.71835	144	86.5	0	141.733	11.8111
1027	1	45	16.3333	1	164	1.64	59	21.9363	1.32329	80.2	0	0	0.489024	35	22	21	6.31753	52.4	1.35506	203	5.24958	126	1.42254	5.4	35.522	1	2	96	5.32896	112.5	64	0	9.73333	0.811111
1030	1	46	0	0	175.6	1.756	69	22.3769	0.560133	78.2	0	1	0.44533	12	14	11	5.78682	55	1.4223	204	5.27544	58	0.65482	4.9	30.057	1	1	94	5.21794	106	70	0	148.1	12.3417
1031	1	46	1	0	167.2	1.672	57.4	20.5324	1.4493	76	0	0	0.454545	10	11	12	5.92714	39.8	1.02923	177	4.57722	107	1.20803	5.5	36.615	1	3	97	5.38447	108.5	71	0	133.733	11.1444
1037	0	55	7.7	0	157.2	1.572	69.9	28.286	0.807422	78.5	0	0	0.499364	23	21	45	6.32077	46	1.18956	206	5.32716	52	0.58708	5.4	35.522	1	1	96	5.32896	119.5	77.5	0	70.2333	5.85278
1040	1	56	245	0	169.6	1.696	52	18.0781	0.277775	65	0	0	0.383255	14	18	11	4.63972	102.3	2.64548	233	6.02538	58	0.65482	5.9	40.987	3	1	101	5.60651	91.5	59	1	99.1667	8.26389
1041	1	47	0	1	177.8	1.778	79.3	25.0847	1.96435	89.8	0	0	0.505062	25	18	29	6.5818	41.8	1.08095	235	6.0771	143	1.61447	5.2	33.336	1	3	97	5.38447	120.5	80	0	150.167	12.5139
1045	1	50	60	1	166.3	1.663	67.9	24.5519	1.63333	85.5	0	0	0.514131	21	13	35	6.67197	49.1	1.26973	277	7.16322	145	1.63705	5.1	32.243	1	2	102	5.66202	102	67.5	0	122.9	10.2417
1048	1	58	154	0	169.2	1.692	62.4	21.7964	1.21959	84	0	1	0.496454	10	16	10	6.55341	42.2	1.09129	216	5.58576	89	1.00481	5.5	36.615	3	2	97	5.38447	96	62.5	0	81.3667	6.78056
1050	1	44	1	1	165.7	1.657	62.7	22.8361	4.91851	80.8	0	0	0.487628	53	23	29	6.391	31.8	0.822348	234	6.05124	288	3.25152	5.5	36.615	1	3	88	4.88488	120	79.5	0	145.133	12.0944
1052	1	46	0	0	170.8	1.708	55.8	19.1275	1.10187	76	0	0	0.444965	14	14	10	5.75646	40	1.0344	188	4.86168	79	0.89191	4.8	28.964	1	3	89	4.94039	121.5	81.5	0	153	12.75
1053	1	42	0	0	169.6	1.696	68.3	23.7448	0.455671	77.5	0	0	0.456958	22	22	16	5.93936	39.2	1.01371	179	4.62894	35	0.39515	5.7	38.801	1	3	88	4.88488	115	75	0	73.1	6.09167
1055	1	44	175	0	173.7	1.737	64.5	21.3777	0.694061	77.4	0	0	0.445596	10	11	16	5.73603	69	1.78434	212	5.48232	89	1.00481	4.8	28.964	3	2	98	5.43998	107	63	0	63.9667	5.33056
1056	0	44	0	0	153.1	1.531	40.1	17.1078	0.408394	55.8	0	0	0.364468	29	37	48	3.7139	60.1	1.55419	187	4.83582	37	0.41773	4.8	28.964	1	1	88	4.88488	94	58	0	73.0667	6.08889
1057	0	46	0	0	151.5	1.515	48.8	21.2615	0.19725	69	0	1	0.455446	11	14	10	5.55729	67.2	1.73779	212	5.48232	18	0.20322	5.044	31.6309	1	1	94	5.21794	114.5	74.5	0	85.5333	7.12778
1058	0	56	22	0	153.4	1.534	42.4	18.0184	0.586665	60.8	0	0	0.396349	20	25	9	4.64724	58.9	1.52315	153	3.95658	49	0.55321	4.9	30.057	1	1	98	5.43998	95.5	63.5	0	22.2	1.85
1062	0	52	1	0	158	1.58	50.8	20.3493	2.37513	71	0	0	0.449367	40	28	49	5.61776	35.9	0.928374	259	6.69774	110	1.2419	5.8	39.894	1	1	94	5.21794	122.5	77	0	82.3333	6.86111
1065	1	63	18	0	161.9	1.619	61.6	23.501	4.71581	79.5	0	1	0.491044	29	21	16	6.6415	36.5	0.94389	188	4.86168	327	3.69183	4.6	26.778	1	1	93	5.16243	152.5	99	0	25	2.08333
1066	1	50	90	0	163.2	1.632	60.7	22.7902	1.80617	83.7	0	1	0.512868	16	16	18	6.63004	50.2	1.29817	217	5.61162	161	1.81769	4.942	30.5161	2	2	100	5.551	136.5	89	0	120.9	10.075
1068	1	47	36	0	163.7	1.637	62.6	23.3602	1.5254	74.3	0	1	0.453879	22	19	11	6.0195	27.5	0.71115	150	3.879	85	0.95965	4.6	26.778	1	2	89	4.94039	118	75	0	73.3333	6.11111
1069	1	56	308	0	170.1	1.701	57.2	19.7691	0.638746	75.8	0	1	0.44562	22	22	15	5.84223	74.6	1.92916	219	5.66334	87	0.98223	5	31.15	4	2	93	5.16243	120	80	0	49.2667	4.10556
1070	1	47	0	1	168.7	1.687	80.6	28.3208	1.75785	95.5	1	0	0.566094	68	42	34	7.05335	44.8	1.15853	204	5.27544	138	1.55802	5.5	36.615	1	3	78	4.32978	114	77	0	95.8667	7.98889
1073	1	66	0	1	167.5	1.675	65.3	23.2747	1.34388	84.5	0	1	0.504478	19	22	16	6.7349	43.1	1.11457	205	5.3013	103	1.16287	5.6	37.708	1	2	101	5.60651	115	78	0	14.4667	1.20556
1074	1	47	12	1	176.3	1.763	79.1	25.4491	0.703631	83.5	0	0	0.473625	33	26	32	6.21652	52.7	1.36282	232	5.99952	70	0.7903	4.9	30.057	1	2	85	4.71835	115.5	73.5	0	152.133	12.6778
1075	1	50	245	1	175.2	1.752	76.9	25.0529	0.80644	86.4	0	0	0.493151	31	24	58	6.47031	52.1	1.34731	219	5.66334	76	0.85804	5.8	39.894	3	3	108	5.99508	117.5	73.5	1	61	5.08333
1076	1	46	90	0	177.8	1.778	71.7	22.6807	1.38783	82.3	0	0	0.46288	34	20	19	6.08212	35.6	0.920616	163	4.21518	89	1.00481	5.5	36.615	2	3	95	5.27345	114	74	0	112.667	9.38889
1077	1	51	1	0	164.4	1.644	57.9	21.4227	0.936975	76.8	0	0	0.467153	14	15	16	6.12567	51.8	1.33955	183	4.73238	91	1.02739	5	31.15	1	1	81	4.49631	108	67.5	0	110.567	9.21389
1079	1	48	1	0	176.4	1.764	80.7	25.9344	1.04937	86	0	0	0.487528	46	23	44	6.4052	53	1.37058	188	4.86168	103	1.16287	5.6	37.708	1	3	100	5.551	103.5	70	0	134.5	11.2083
1080	1	48	66	0	172.2	1.722	62.5	21.0772	0.831403	74.5	0	0	0.432636	18	14	38	5.61681	45.8	1.18439	240	6.2064	73	0.82417	4.8	28.964	1	1	87	4.82937	102	66	0	96.8667	8.07222
1081	1	59	12	1	167.3	1.673	67.5	24.1164	1.29479	85	0	0	0.508069	52	34	25	6.73366	34.3	0.886998	204	5.27544	80	0.9032	5.2	33.336	1	2	96	5.32896	128.5	81	0	11.8667	0.988889
1082	1	59	126	1	163.4	1.634	54.4	20.3749	0.490837	72	0	0	0.440636	21	19	25	5.8462	47	1.21542	199	5.14614	45	0.50805	5.2	33.336	2	3	101	5.60651	111.5	71.5	0	13.4667	1.12222
1083	1	46	12	1	167.4	1.674	67.6	24.1232	1.39546	86	0	1	0.51374	42	26	43	6.60777	49.5	1.28007	249	6.43914	123	1.38867	5.6	37.708	1	2	106	5.88406	139	94.5	0	23.0333	1.91944
1084	1	39	0	0	177.5	1.775	80.2	25.4553	0.799552	92	1	0	0.51831	37	21	91	6.53616	63.5	1.64211	214	5.53404	87	0.98223	5	31.15	1	2	107	5.93957	111	71	0	151.167	12.5972
1085	1	46	235	0	164.5	1.645	64.6	23.8727	0.613772	80	0	0	0.486322	20	12	18	6.31247	58.2	1.50505	227	5.87022	68	0.76772	5	31.15	3	1	97	5.38447	110	78.5	0	36.9	3.075
1086	1	64	1	0	174.8	1.748	58	18.9821	0.399547	73.5	0	0	0.420481	22	21	19	5.50914	63.7	1.64728	189	4.88754	47	0.53063	4.6	26.778	1	3	83	4.60733	116	72.5	0	119.033	9.91944
1087	0	35	1	0	164.4	1.644	58.8	21.7557	0.427901	74.4	0	0	0.452555	15	19	12	5.37252	66	1.70676	203	5.24958	36	0.40644	5.35	34.9755	1	1	95	5.27345	120.5	67.5	0	126.367	10.5306
1088	0	46	4.2	1	157.6	1.576	58.7	23.6334	2.59019	76	0	0	0.482234	9	11	13	6.01065	35.8	0.925788	192	4.96512	121	1.36609	5.2	33.336	1	3	92	5.10692	92.5	59	0	36.4	3.03333
1089	1	56	4.2	0	162.1	1.621	69.3	26.3735	0.771694	86	0	0	0.530537	14	23	25	6.87007	51.3	1.32662	179	4.62894	74	0.83546	5.1	32.243	1	2	90	4.9959	159	103	0	27.6	2.3
1091	1	63	126	0	164.8	1.648	69	25.4059	1.13497	86.2	0	0	0.523058	27	16	29	6.90407	38.1	0.985266	231	5.97366	79	0.89191	5.6	37.708	2	2	92	5.10692	143	92.5	0	37.3	3.10833
1093	1	57	87.5	0	173.4	1.734	90.3	30.0324	1.4817	96.5	1	0	0.556517	16	16	17	7.15633	41	1.06026	213	5.50818	109	1.23061	5.5	36.615	2	3	101	5.60651	111.5	74.5	0	61.6	5.13333
1094	0	47	0	0	167.6	1.676	52.9	18.8325	1.37279	68	0	0	0.405728	17	20	10	4.7509	64.1	1.65763	183	4.73238	114	1.28706	5	31.15	1	1	87	4.82937	93.5	55.5	0	143.667	11.9722
1096	0	64	0	0	145.2	1.452	51.3	24.3324	2.30995	80	1	1	0.550964	17	13	13	6.78118	37.8	0.977508	221	5.71506	110	1.2419	6.1	43.173	1	1	93	5.16243	133.5	72	0	25.1333	2.09444
1097	1	56	0	1	167.3	1.673	72.9	26.0457	1.64426	88.5	0	1	0.52899	33	27	24	6.90723	35.4	0.915444	196	5.06856	105	1.18545	5.452	36.0904	1	2	92	5.10692	120	76.5	0	52.0667	4.33889
1098	1	50	375	0	165.2	1.652	68.8	25.2097	0.961929	75	0	1	0.453995	15	16	23	6.02239	53.2	1.37575	206	5.32716	107	1.20803	5	31.15	4	1	97	5.38447	114	73.5	0	98.0333	8.16944
1099	1	49	1	0	165.3	1.653	68.7	25.1426	3.07863	92	1	0	0.556564	25	18	19	7.05268	25	0.6465	164	4.24104	131	1.47899	5.4	35.522	1	3	95	5.27345	116.5	78	0	95.4	7.95
1101	1	44	378	0	169.4	1.694	63.4	22.0934	1.2675	83.2	0	0	0.491145	57	41	122	6.32301	55.2	1.42747	154	3.98244	123	1.38867	5.1	32.243	4	3	97	5.38447	103	62.5	0	55.2	4.6
1102	1	43	0	1	175.3	1.753	70.8	23.0393	0.882685	79.3	0	0	0.452367	33	16	27	5.86639	56.5	1.46109	230	5.9478	94	1.06126	5.6	37.708	1	1	101	5.60651	133.5	83.5	0	11.9333	0.994444
1103	1	57	308	0	175.7	1.757	70.4	22.805	0.613877	81	0	0	0.461013	15	20	23	6.14007	49.7	1.28524	230	5.9478	56	0.63224	5.2	33.336	4	3	91	5.05141	101	66	0	61.1	5.09167
1104	1	52	12	0	162.5	1.625	61.9	23.4414	1.91452	81.5	0	0	0.501538	15	21	23	6.58133	42.9	1.10939	193	4.99098	152	1.71608	4.9	30.057	1	3	102	5.66202	90	56	0	146.5	12.2083
1106	1	53	4.2	1	162.3	1.623	65.5	24.8659	0.997123	84.5	0	0	0.520641	52	31	87	6.75262	49	1.26714	229	5.92194	90	1.0161	5.2	33.336	1	1	102	5.66202	133	85	0	35.7	2.975
1108	1	37	36	0	173.3	1.733	68.6	22.8416	0.537641	80	0	0	0.461627	37	20	32	5.88138	55	1.4223	199	5.14614	55	0.62095	5	31.15	1	1	91	5.05141	114	74.5	0	24.0667	2.00556
1109	1	57	1	1	176.2	1.762	78.3	25.2203	3.73472	86	0	0	0.488082	61	21	29	6.60344	27.6	0.713736	218	5.63748	188	2.12252	4.9	30.057	1	2	105	5.82855	112.5	72	0	53.6667	4.47222
1110	1	49	308	0	175.1	1.751	76	24.788	2.07824	94.1	1	0	0.537407	39	20	122	6.85194	44	1.13784	220	5.6892	151	1.70479	5	31.15	4	3	93	5.16243	110	69	0	152	12.6667
1111	1	57	1	1	170.8	1.708	78.4	26.8745	2.07388	94.9	1	0	0.555621	42	25	12	7.11384	36.9	0.954234	186	4.80996	131	1.47899	5	31.15	1	1	94	5.21794	124.5	81.5	0	84.3	7.025
1112	0	55	0	0	161.6	1.616	54.3	20.793	1.08075	76	0	0	0.470297	12	17	8	5.86641	61.5	1.59039	216	5.58576	81	0.91449	5.248	33.8606	1	1	95	5.27345	147	88.5	0	48.5667	4.04722
1114	1	52	1	1	164.7	1.647	71.2	26.2478	1.40966	84.5	0	0	0.513054	32	19	17	6.72981	41.5	1.07319	217	5.61162	111	1.25319	5.9	40.987	1	3	107	5.93957	112.5	74	0	36.5667	3.04722
1116	1	57	12	0	165.9	1.659	59.2	21.5094	1.14499	79.3	0	0	0.477999	11	11	19	6.33024	52.8	1.36541	146	3.77556	110	1.2419	5.2	33.336	1	2	99	5.49549	105	70	0	145.967	12.1639
1118	0	63	0	0	149.8	1.498	58.5	26.0695	0.824991	76.6	0	0	0.511348	25	17	22	6.43246	76.2	1.97053	230	5.9478	86	0.97094	5.452	36.0904	1	1	100	5.551	134	75	0	72.5667	6.04722
1119	1	54	54	0	159	1.59	44	17.4044	1.51178	62	0	0	0.389937	15	20	11	4.84335	36.8	0.951648	239	6.18054	117	1.32093	5.1	32.243	1	3	77	4.27427	92.5	58.5	0	83.8667	6.98889
1120	1	66	280	0	167.3	1.673	48.8	17.4352	0.808885	71.8	0	1	0.429169	13	17	12	5.66037	61.9	1.60073	231	5.97366	91	1.02739	5	31.15	4	1	87	4.82937	103	63.5	0	12.1333	1.01111
1121	0	48	12	0	156.8	1.568	45.2	18.3843	0.397655	61.8	0	0	0.394133	16	24	21	4.45788	119.6	3.09286	279	7.21494	67	0.75643	5	31.15	1	1	77	4.27427	98.5	54.5	0	121.5	10.125
1123	0	51	0	0	162.8	1.628	55.4	20.9026	1.35411	70	0	1	0.429975	33	33	14	5.2917	46.2	1.19473	225	5.8185	83	0.93707	5.5	36.615	1	1	90	4.9959	96	61	0	121.367	10.1139
1124	0	51	0	1	153.9	1.539	60.3	25.4589	1.19069	89.2	1	0	0.579597	32	23	19	6.77661	50	1.293	182	4.70652	69	0.77901	4.9	30.057	1	1	83	4.60733	103	65	0	11.9	0.991667
1127	0	51	0	0	147.6	1.476	44.7	20.518	0.294521	62	0	0	0.420054	14	21	10	5.05842	80.1	2.07139	216	5.58576	35	0.39515	5.1	32.243	1	1	93	5.16243	105	61.5	0	104.033	8.66944
1128	0	56	1	0	162	1.62	53	20.1951	0.460914	79	0	0	0.487654	13	13	10	6.05518	52.6	1.36024	203	5.24958	28	0.31612	5.4	35.522	1	1	92	5.10692	96	61	0	36.3667	3.03056
1130	0	41	12	0	158.6	1.586	53.3	21.1895	0.294112	72.5	0	0	0.457125	12	17	13	5.48813	81.7	2.11276	175	4.5255	31	0.34999	5.1	32.243	1	1	79	4.38529	100.5	64.5	0	93.6333	7.80278
1132	1	41	126	0	165.5	1.655	58.9	21.504	0.348967	73.6	0	0	0.444713	15	18	12	5.67282	61.4	1.5878	180	4.6548	42	0.47418	4.6	26.778	2	2	83	4.60733	100	67	0	146.333	12.1944
1133	1	53	0	0	161.1	1.611	58	22.3479	0.342309	81	0	0	0.502793	18	17	11	6.512	57.9	1.49729	233	6.02538	36	0.40644	4.9	30.057	1	1	81	4.49631	102.5	63.5	0	36.5333	3.04444
1134	1	43	60	0	165.3	1.653	67.6	24.7401	0.747053	81.5	0	0	0.493043	14	16	16	6.37504	49.9	1.29041	160	4.1376	71	0.80159	5.5	36.615	1	3	103	5.71753	132.5	74.5	0	129.767	10.8139
1135	0	45	252	0	160.2	1.602	58.1	22.6387	0.575646	71	0	0	0.443196	16	15	13	5.42268	52.2	1.34989	184	4.75824	41	0.46289	4.8	28.964	3	1	85	4.71835	133.5	82	0	147.7	12.3083
1136	0	43	0	0	149.8	1.498	45.9	20.4545	0.315528	60	0	0	0.400534	16	14	10	4.58852	70.4	1.82054	193	4.99098	34	0.38386	4.8	28.964	1	1	77	4.27427	102	70	0	91.0667	7.58889
1139	1	55	90	0	175.1	1.751	58.2	18.9824	0.948222	69.5	0	0	0.396916	14	18	10	5.01521	43.2	1.11715	152	3.93072	80	0.9032	4.8	28.964	2	1	86	4.77386	129	85	0	149.567	12.4639
1141	1	64	175	0	169.2	1.692	62.1	21.6916	6.95884	87	0	0	0.514184	25	46	57	6.82308	45.9	1.18697	225	5.8185	532	6.00628	5.1	32.243	3	2	92	5.10692	112.5	75.5	0	92.5333	7.71111
1142	1	50	308	1	160.4	1.604	69.1	26.8577	1.63236	85.9	0	0	0.535536	33	26	23	6.86029	59.3	1.5335	271	7.00806	183	2.06607	4.9	30.057	4	2	95	5.27345	140	81	0	143.4	11.95
1143	1	57	22	0	174.9	1.749	82.6	27.0023	0.713138	94	1	1	0.53745	17	20	17	6.93848	52.6	1.36024	240	6.2064	65	0.73385	4.8	28.964	1	2	96	5.32896	124.5	81	0	97.1333	8.09444
1145	1	56	252	0	166.1	1.661	63.6	23.0525	0.451857	81.8	0	0	0.492474	15	14	15	6.49834	44.8	1.15853	190	4.9134	37	0.41773	5.5	36.615	3	1	102	5.66202	109.5	72.5	0	72.8	6.06667
1148	0	60	1	0	154	1.54	54.2	22.8538	1.86725	80	1	0	0.519481	16	17	14	6.45776	55	1.4223	243	6.28398	125	1.41125	5.6	37.708	1	1	99	5.49549	142.5	87.5	0	12.6667	1.05556
1149	0	45	0	0	153	1.53	36.1	15.4214	0.282221	60	0	0	0.392157	15	16	10	4.3572	63.6	1.6447	162	4.18932	24	0.27096	5	31.15	1	1	81	4.49631	95	64.5	0	86.8	7.23333
1151	1	51	110	0	168.5	1.685	57.6	20.2872	1.37096	78.4	0	0	0.465282	27	18	20	6.10652	45.7	1.1818	207	5.35302	112	1.26448	5	31.15	2	2	95	5.27345	110.5	71	0	146.5	12.2083
1152	0	51	0	0	160.3	1.603	54.4	21.1705	0.664913	69	0	0	0.430443	11	16	8	5.27833	55.5	1.43523	193	4.99098	50	0.5645	4.7	27.871	1	1	92	5.10692	106	68.5	0	116.133	9.67778
1155	1	53	36	0	168.3	1.683	59	20.8297	0.343527	76	0	0	0.451575	8	18	13	5.90436	67	1.73262	164	4.24104	43	0.48547	5.2	33.336	1	1	86	4.77386	149	103	0	17.4333	1.45278
1158	0	40	126	0	163.9	1.639	52.6	19.5807	0.472733	69	0	0	0.420988	8	7	18	4.93073	65	1.6809	154	3.98244	40	0.4516	5.4	35.522	2	1	90	4.9959	114	60.5	0	9.33333	0.777778
1159	1	31	60	0	168.8	1.688	61.1	21.4435	0.706605	71	0	0	0.420616	19	12	11	5.14581	55.1	1.42489	190	4.9134	79	0.89191	4.4	24.592	1	2	82	4.55182	111	67.5	0	92.4333	7.70278
1160	1	59	198	0	170.2	1.702	66.4	22.9218	0.381287	84.2	0	0	0.494712	23	28	19	6.50994	63.7	1.64728	229	5.92194	43	0.48547	4.7	27.871	3	2	92	5.10692	143	82	0	76.0333	6.33611
1161	1	47	329	1	171.6	1.716	68.8	23.3644	2.32238	82	0	0	0.477855	39	25	121	6.29312	40.1	1.03699	208	5.37888	171	1.93059	5.4	35.522	4	3	106	5.88406	134	86	1	43.2	3.6
1162	1	43	12	0	170.9	1.709	60.3	20.6459	1.0703	74.3	0	0	0.434757	17	18	18	5.57389	55	1.4223	219	5.66334	112	1.26448	5	31.15	1	2	98	5.43998	122	79	0	80	6.66667
1163	0	41	90	0	167.7	1.677	49	17.4233	0.39673	67	0	0	0.399523	12	13	9	4.48254	83.6	2.1619	220	5.6892	42	0.47418	4.8	28.964	2	2	86	4.77386	95.5	62.5	0	94.1	7.84167
1165	0	62	1	1	161.6	1.616	64.2	24.584	1.90338	85	1	0	0.52599	19	14	18	6.56837	46.7	1.20766	219	5.66334	106	1.19674	5.6	37.708	1	1	93	5.16243	134	92.5	0	14.1333	1.17778
1168	0	37	0	0	170.1	1.701	45.7	15.7946	1.07468	63	0	0	0.37037	12	18	9	3.7724	44.1	1.14043	139	3.59454	61	0.68869	5.044	31.6309	1	1	86	4.77386	97	60	0	100.8	8.4
1171	1	47	66	0	170.1	1.701	56.3	19.4581	0.297987	69.5	0	0	0.408583	13	14	10	5.09925	93.4	2.41532	202	5.22372	55	0.62095	4.9	30.057	1	2	100	5.551	91	55	0	155.233	12.9361
1174	1	49	154	0	173.4	1.734	57.3	19.0571	1.32034	77.5	0	0	0.446943	19	17	30	5.78632	68.2	1.76365	183	4.73238	158	1.78382	4.8	28.964	3	3	82	4.55182	114	77	0	90.4667	7.53889
1178	1	62	154	0	167.8	1.678	64.5	22.9074	1.20175	85.6	0	1	0.510131	16	15	39	6.724	52.1	1.34731	211	5.45646	109	1.23061	4.8	28.964	3	2	105	5.82855	137.5	77.5	0	123.033	10.2528
1179	1	63	110	1	170.8	1.708	67.4	23.1038	2.01468	85.5	0	0	0.500585	27	21	37	6.66733	51.6	1.33438	218	5.63748	182	2.05478	4.9	30.057	2	3	106	5.88406	137	80	0	115.233	9.60278
1180	1	62	0	0	171.6	1.716	61	20.7155	2.06627	80	0	0	0.4662	20	19	14	6.2694	39.1	1.01113	223	5.76678	143	1.61447	5.2	33.336	1	2	106	5.88406	137	83.5	0	11.3	0.941667
1183	0	37	1	0	163.3	1.633	48.8	18.2998	0.479424	74.5	0	0	0.456216	15	16	15	5.39015	64.4	1.66538	197	5.09442	36	0.40644	4.432	24.9418	1	1	85	4.71835	100	60.5	0	62.3333	5.19444
1184	1	42	276	1	170.8	1.708	98.6	33.7988	1.90512	101	1	1	0.591335	60	36	38	7.19785	53.9	1.39385	287	7.42182	189	2.13381	5.6	37.708	3	3	96	5.32896	168	101.5	0	11.8333	0.986111
1185	1	43	36	1	173.3	1.733	73.5	24.4732	1.75256	88.1	0	0	0.508367	71	35	38	6.56596	32.9	0.850794	202	5.22372	101	1.14029	5.1	32.243	1	2	96	5.32896	109.5	69	0	143.967	11.9972
1187	1	57	231	0	167.4	1.674	65.2	23.2668	0.780996	81.7	0	0	0.488053	18	22	36	6.45344	56.4	1.4585	166	4.29276	81	0.91449	5.1	32.243	3	3	96	5.32896	134.5	85.5	0	26.7333	2.22778
1189	1	49	1	0	168.7	1.687	57.2	20.0986	1.93659	79.8	0	0	0.473029	25	16	22	6.17928	44.6	1.15336	217	5.61162	151	1.70479	4.9	30.057	1	2	89	4.94039	97.5	62	0	34.3667	2.86389
1190	1	45	308	0	174.2	1.742	70.2	23.1335	2.56383	82.8	0	0	0.475316	20	23	19	6.22522	44.2	1.14301	197	5.09442	205	2.31445	5	31.15	4	3	94	5.21794	113.5	69	0	147.467	12.2889
1191	1	58	154	0	163.6	1.636	66.3	24.7712	1.18334	86.1	0	0	0.526284	20	20	11	6.8568	44.5	1.15077	201	5.19786	95	1.07255	5.2	33.336	3	2	95	5.27345	123.5	77	0	17.8667	1.48889
1192	1	41	126	0	168.4	1.684	58.7	20.6992	0.610037	73.8	0	0	0.438242	11	12	11	5.58757	54.7	1.41454	183	4.73238	64	0.72256	5.1	32.243	2	1	95	5.27345	109.5	69.5	0	145.267	12.1056
1193	1	42	12	0	184.7	1.847	73.7	21.604	1.56699	76.5	0	1	0.414185	21	16	10	5.25932	42.2	1.09129	182	4.70652	125	1.41125	5	31.15	1	2	94	5.21794	116.5	78	0	146.267	12.1889
1194	1	57	245	0	165.3	1.653	59.1	21.6293	1.05449	74	0	0	0.447671	17	21	25	5.97268	38.8	1.00337	176	4.55136	80	0.9032	4.8	28.964	3	3	88	4.88488	132	89	0	49.9333	4.16111
1195	1	57	4.08333	0	164	1.64	59.6	22.1594	1.84429	78	0	0	0.47561	23	24	13	6.35291	35.8	0.925788	176	4.55136	124	1.39996	5.044	31.6309	1	1	83	4.60733	108.5	73	0	12.2667	1.02222
1196	1	50	0	0	183.4	1.834	105.4	31.3359	1.46013	114	1	0	0.621592	23	20	65	7.35919	62	1.60332	197	5.09442	141	1.59189	5.2	33.336	1	1	99	5.49549	116	70	0	24.2667	2.02222
1197	1	52	2.8	0	164.6	1.646	73.8	27.2393	3.41149	89.5	0	0	0.543742	19	16	18	7.01438	35.1	0.907686	211	5.45646	219	2.47251	4.9	30.057	1	2	88	4.88488	121.5	80	0	14.8333	1.23611
1198	1	48	200	0	170.6	1.706	68.3	23.4673	1.18352	78.4	0	0	0.459555	12	21	28	6.05011	49.6	1.28266	164	4.24104	113	1.27577	5.4	35.522	3	1	98	5.43998	143.5	89.5	0	133.667	11.1389
1199	1	41	12	0	172.9	1.729	75.5	25.2556	5.24281	90.8	1	0	0.525159	36	20	23	6.73398	29.9	0.773214	225	5.8185	271	3.05959	4.7	27.871	1	2	82	4.55182	115	68	0	156.9	13.075
1200	1	50	147.5	0	170.8	1.708	64.2	22.0069	1.38815	82.5	0	1	0.483021	15	14	17	6.32864	45.6	1.17922	186	4.80996	112	1.26448	4.8	28.964	3	2	93	5.16243	112	70.5	0	135.067	11.2556
1201	0	57	0	0	158.7	1.587	60	23.8231	0.647428	83	1	0	0.522999	11	19	16	6.4355	69.5	1.79727	205	5.3013	54	0.60966	5.758	39.4349	1	1	106	5.88406	121.5	80.5	0	11.3333	0.944444
1202	0	54	1	0	155.5	1.555	53.1	21.9601	0.746913	77	0	0	0.495177	10	13	10	6.14315	53	1.37058	159	4.11174	49	0.55321	5.452	36.0904	1	1	88	4.88488	119	74	0	8.7	0.725
1203	0	44	1	0	160.4	1.604	57.1	22.1936	0.780732	74.5	0	0	0.464464	12	13	13	5.70008	44.8	1.15853	179	4.62894	45	0.50805	5.7	38.801	1	1	81	4.49631	111	67.5	0	121.267	10.1056
1204	0	64	36	0	154.2	1.542	45.5	19.1356	0.891878	64.2	0	0	0.416342	15	20	10	5.13943	60.8	1.57229	227	5.87022	75	0.84675	5.4	35.522	1	1	99	5.49549	113	62.5	0	42.8	3.56667
1205	0	51	66	0	157.3	1.573	48.6	19.6417	0.141228	66	0	1	0.41958	23	20	15	5.0105	98.7	2.55238	238	6.15468	19	0.21451	5.4	35.522	1	1	85	4.71835	109	66	0	139.533	11.6278
1206	0	48	126	0	160.4	1.604	44.9	17.4517	0.940198	60.2	0	0	0.375312	10	14	10	4.0532	73.9	1.91105	158	4.08588	98	1.10642	4.4	24.592	2	1	89	4.94039	103	62	0	143.967	11.9972
1207	0	41	1	0	163.7	1.637	53.9	20.1137	1.06262	70.4	0	0	0.430055	15	11	11	5.12512	55.3	1.43006	221	5.71506	76	0.85804	5.1	32.243	1	1	81	4.49631	97	62	0	144.7	12.0583
1208	0	49	1	0	155.5	1.555	55.1	22.7872	0.482864	73.5	0	0	0.472669	14	15	12	5.84847	54.8	1.41713	211	5.45646	35	0.39515	4.8	28.964	1	1	81	4.49631	112.5	67.5	0	136.267	11.3556
1209	0	57	0	0	148.8	1.488	48.4	21.8595	0.580893	60.6	0	0	0.407258	5	14	7	4.92624	79	2.04294	201	5.19786	72	0.81288	5.1	32.243	1	1	98	5.43998	105.5	65.5	0	60.7	5.05833
1210	0	54	0	1	160.9	1.609	60.4	23.3305	2.03122	82.7	1	0	0.513984	14	20	16	6.37586	43	1.11198	222	5.74092	104	1.17416	5.1	32.243	1	1	91	5.05141	129.5	77.5	0	48.3333	4.02778
1211	1	47	154	1	174.2	1.742	80.2	26.4288	1.77831	90.4	1	0	0.518944	25	21	45	6.70117	51.8	1.33955	266	6.87876	164	1.85156	5.1	32.243	3	2	93	5.16243	148.5	89	0	146.533	12.2111
1212	1	50	54	1	174.7	1.747	71	23.2634	2.9835	83	0	0	0.4751	79	54	56	6.31584	35	0.9051	202	5.22372	189	2.13381	5.6	37.708	1	3	103	5.71753	110.5	68	0	24.6	2.05
1213	0	42	1	0	162.4	1.624	52.7	19.982	1.02345	74.3	0	0	0.457512	14	19	8	5.5428	51.2	1.32403	163	4.21518	64	0.72256	4.7	27.871	1	1	89	4.94039	95	56.5	0	135.8	11.3167
1214	0	42	0	0	162.6	1.626	53.4	20.1976	1.16357	69.6	0	0	0.428044	13	14	8	5.1349	41.3	1.06802	169	4.37034	63	0.71127	5.554	37.2052	1	1	85	4.71835	104	66.5	0	29.4	2.45
1215	0	48	0	0	156.1	1.561	44.2	18.1391	0.510657	63	0	1	0.403587	9	18	7	4.67231	81.3	2.10242	242	6.25812	57	0.64353	4.9	30.057	1	1	78	4.32978	96.5	59	0	120.7	10.0583
1216	0	43	36	0	165	1.65	55.5	20.3857	1.13816	62	0	0	0.375758	11	13	13	4.08335	51.1	1.32145	193	4.99098	86	0.97094	4.7	27.871	1	3	93	5.16243	103	61.5	0	153.967	12.8306
1217	0	51	1	0	153.9	1.539	61.2	25.8389	1.08388	84.5	1	0	0.549058	20	21	15	6.60813	50.1	1.29559	210	5.4306	67	0.75643	5.2	33.336	1	1	81	4.49631	137	92	0	17.9667	1.49722
1218	0	54	0	0	159.7	1.597	44.8	17.5658	0.530622	66	0	0	0.413275	22	23	12	4.91657	84.7	2.19034	274	7.08564	58	0.65482	5.5	36.615	1	1	82	4.55182	89.5	63.5	0	91.7333	7.64444
1219	0	44	0	0	165.3	1.653	61.7	22.5808	0.588432	79	0	0	0.477919	20	14	10	5.83644	68	1.75848	216	5.58576	49	0.55321	5.4	35.522	1	1	99	5.49549	108.5	68	0	55.2333	4.60278
1220	0	71	0	0	156.6	1.566	52.2	21.2857	1.27763	79	0	0	0.50447	16	29	13	6.39257	55.4	1.43264	200	5.172	84	0.94836	5.7	38.801	1	1	100	5.551	116.5	70	0	83.7333	6.97778
1221	0	50	1	0	157.3	1.573	55.9	22.592	5.24879	69	0	0	0.438652	24	20	11	5.53108	28.8	0.744768	166	4.29276	212	2.39348	5.4	35.522	1	1	90	4.9959	101	66	0	48.5667	4.04722
1223	0	44	1	0	159.2	1.592	60.9	24.0287	0.397398	75	0	0	0.471106	16	21	20	5.79254	52.8	1.36541	173	4.47378	28	0.31612	5.2	33.336	1	1	87	4.82937	133	83	0	84.5667	7.04722
1224	0	46	1	0	153.9	1.539	42.1	17.7748	0.395703	64	0	0	0.415854	16	20	15	4.88905	64.2	1.66021	161	4.16346	34	0.38386	5.1	32.243	1	1	88	4.88488	103	63	0	109.233	9.10278
1225	0	39	0	1	153.1	1.531	68.2	29.096	2.57088	76.7	0	1	0.50098	29	18	19	6.19818	35.5	0.91803	174	4.49964	133	1.50157	5	31.15	1	1	89	4.94039	143	85.5	0	151.6	12.6333
1226	1	55	245	1	168.7	1.687	74.7	26.2477	1.84203	88.6	0	0	0.525193	17	20	76	6.87314	39.3	1.0163	176	4.55136	131	1.47899	5.7	38.801	3	2	109	6.05059	116.5	77.5	0	99.4333	8.28611
1228	0	49	12	0	159.8	1.598	67.4	26.3941	1.12255	76.2	0	0	0.476846	10	14	7	5.97272	56.6	1.46368	231	5.97366	88	0.99352	5	31.15	1	1	86	4.77386	126	81.5	0	97.2	8.1
1229	0	48	0	0	162.9	1.629	51.1	19.2566	0.52303	66	0	0	0.405157	11	11	11	4.72005	85	2.1981	188	4.86168	60	0.6774	5.1	32.243	1	1	78	4.32978	92.5	59	0	48.4667	4.03889
1230	1	43	1	0	162.3	1.623	56.4	21.4113	0.904844	79	0	0	0.486753	26	24	13	6.25614	46.7	1.20766	212	5.48232	77	0.86933	5.35	34.9755	1	3	93	5.16243	110	64.5	0	127.167	10.5972
1231	1	46	0	0	166.3	1.663	66.3	23.9734	1.90133	84.4	0	0	0.507517	30	18	15	6.59159	34.9	0.902514	243	6.28398	120	1.3548	5.2	33.336	1	3	106	5.88406	105.5	64	0	134.733	11.2278
1233	1	47	60	0	175	1.75	64.8	21.1592	0.85899	77.5	0	1	0.442857	13	16	11	5.73786	66.2	1.71193	261	6.74946	105	1.18545	5.1	32.243	1	1	95	5.27345	116	67.5	0	48.2	4.01667
1234	1	48	126	0	160.3	1.603	62.5	24.3228	6.67268	83.8	0	1	0.52277	32	27	24	6.80848	30.7	0.793902	194	5.01684	376	4.24504	5.1	32.243	2	3	98	5.43998	104	64	0	147.2	12.2667
1235	1	55	330	0	166.8	1.668	61.6	22.1406	0.903406	80.3	0	0	0.481415	23	15	43	6.36699	43.1	1.11457	160	4.1376	71	0.80159	4.9	30.057	4	3	95	5.27345	126.5	82.5	0	140.6	11.7167
1238	1	47	308	0	174.5	1.745	63.3	20.788	0.838068	76.8	0	1	0.440115	22	21	54	5.71072	49.1	1.26973	155	4.0083	76	0.85804	4.6	26.778	4	1	93	5.16243	115	72	0	129.433	10.7861
1239	1	51	0	1	166.9	1.669	66.9	24.0167	0.816613	77	0	1	0.461354	19	19	14	6.12555	39.5	1.02147	170	4.3962	64	0.72256	5.6	37.708	1	1	89	4.94039	116.5	76	0	70.3667	5.86389
1240	1	48	126	0	162.1	1.621	55.9	21.2738	0.135037	66.5	0	0	0.410241	9	14	12	5.16352	85.8	2.21879	183	4.73238	25	0.28225	4.6	26.778	2	2	86	4.77386	102.5	63	0	122.633	10.2194
1243	1	53	66	0	165.3	1.653	65.8	24.0813	0.931634	82	0	0	0.496068	18	18	57	6.52117	48.9	1.26455	225	5.8185	85	0.95965	5.2	33.336	1	1	99	5.49549	112.5	74	0	71.9	5.99167
1247	1	42	308	0	173.6	1.736	78.7	26.1141	1.67332	85.5	0	0	0.492512	23	21	18	6.39608	47.3	1.22318	200	5.172	148	1.67092	4.4	24.592	4	3	86	4.77386	108.5	69	0	151.633	12.6361
1248	1	51	5.13333	0	165.4	1.654	84.7	30.9608	2.23952	94	1	0	0.568319	40	27	22	7.21798	30	0.7758	213	5.50818	126	1.42254	5.2	33.336	1	1	94	5.21794	106	65.5	0	17.2667	1.43889
1249	1	41	108	0	173.6	1.736	59.6	19.7764	0.924864	74.8	0	0	0.430876	19	15	13	5.48485	40.9	1.05767	189	4.88754	70	0.7903	5.1	32.243	2	1	93	5.16243	113	71	0	141.733	11.8111
1250	0	39	1	0	156.4	1.564	48.6	19.8684	0.678513	66	0	0	0.421995	12	10	15	4.94742	64.5	1.66797	187	4.83582	60	0.6774	4.9	30.057	1	1	96	5.32896	98.5	63.5	0	132.1	11.0083
1251	0	43	0	0	169.7	1.697	66.2	22.9876	1.05554	72	0	0	0.424278	19	14	12	5.1382	41.2	1.06543	163	4.21518	59	0.66611	4.6	26.778	1	1	88	4.88488	109	70	0	133.667	11.1389
1252	1	38	60	0	168.4	1.684	60.3	21.2634	0.288912	72	0	0	0.427553	19	21	25	5.35836	74.7	1.93174	216	5.58576	43	0.48547	5.7	38.801	1	1	109	6.05059	126.5	79.5	1	23.7333	1.97778
1253	1	46	154	0	174.6	1.746	79.1	25.9471	1.84246	84.5	0	0	0.483963	32	22	85	6.38454	38	0.98268	197	5.09442	132	1.49028	5	31.15	3	3	91	5.05141	126.5	83.5	0	144.033	12.0028
1254	0	47	12	0	153.7	1.537	55.5	23.4934	0.954365	75.2	0	0	0.489265	15	17	13	6.03742	55.8	1.44299	205	5.3013	70	0.7903	5.248	33.8606	1	1	102	5.66202	118	77.5	0	73.4	6.11667
1255	0	45	1	0	164.1	1.641	59.4	22.0582	1.0421	71.2	0	0	0.433882	6	13	13	5.29507	47.2	1.22059	190	4.9134	66	0.74514	5.4	35.522	1	1	93	5.16243	109.5	70	0	147.7	12.3083
1256	0	54	0	0	143.2	1.432	39.7	19.36	0.7296	66	0	0	0.460894	12	12	9	5.69617	70.9	1.83347	270	6.9822	70	0.7903	5.6	37.708	1	1	86	4.77386	109.5	69	0	121.9	10.1583
1257	0	45	0	0	159.9	1.599	56.3	22.0197	0.524435	68.6	0	0	0.429018	25	26	21	5.18443	60.3	1.55936	193	4.99098	44	0.49676	5	31.15	1	1	89	4.94039	91.5	60.5	0	34.5	2.875
1258	0	51	1	0	159.3	1.593	50.9	20.0579	0.641225	66.8	0	0	0.419335	15	23	12	5.05283	67.6	1.74814	256	6.62016	59	0.66611	4.9	30.057	1	2	83	4.60733	93.5	56.5	0	146.367	12.1972
1260	0	42	0	0	148.7	1.487	44.3	20.0347	0.541258	72.5	0	0	0.487559	15	16	17	5.84639	79.6	2.05846	214	5.53404	54	0.60966	4.432	24.9418	1	1	80	4.4408	108	70.5	0	127.533	10.6278
1262	0	43	4.2	0	159.4	1.594	72.5	28.5339	0.343865	83	1	0	0.520703	16	20	22	6.31497	72.1	1.86451	179	4.62894	33	0.37257	5.7	38.801	1	1	107	5.93957	125.5	77.5	0	79.7667	6.64722
1263	0	51	0	0	148.9	1.489	40.9	18.4473	0.61452	62.2	0	1	0.41773	16	18	12	4.98863	70.8	1.83089	196	5.06856	61	0.68869	5.4	35.522	1	1	75	4.16325	99.5	61	0	97.5333	8.12778
1264	0	46	1	0	156.2	1.562	49.2	20.1652	0.721979	65	0	0	0.416133	16	14	8	4.95428	55.3	1.43006	177	4.57722	56	0.63224	4.8	28.964	1	1	85	4.71835	89.5	58	0	25.4667	2.12222
1265	1	46	0	0	176.7	1.767	62.8	20.1134	1.01995	76	0	0	0.430108	14	20	18	5.51663	61.4	1.5878	195	5.0427	115	1.29835	5	31.15	1	2	87	4.82937	112.5	68	0	102.433	8.53611
1266	0	46	1	0	159	1.59	58.5	23.1399	0.757244	70.2	0	0	0.441509	8	10	7	5.43868	43.5	1.12491	135	3.4911	46	0.51934	5	31.15	1	2	83	4.60733	115.5	72.5	0	36.4	3.03333
1267	1	41	105	0	173.3	1.733	75.2	25.0392	0.611752	85.3	0	1	0.49221	25	17	24	6.34133	47.3	1.22318	201	5.19786	53	0.59837	4.6	26.778	2	2	98	5.43998	115	68	0	16.5667	1.38056
1268	1	43	84	1	179.4	1.794	81.1	25.1986	3.91211	87	0	0	0.48495	25	16	44	6.40585	26.1	0.674946	236	6.10296	184	2.07736	4.7	27.871	2	3	94	5.21794	131	84.5	0	87.5	7.29167
1269	1	46	84	0	173.3	1.733	62.9	20.9437	0.383991	73	0	1	0.421235	16	19	16	5.39055	45.4	1.17404	151	3.90486	34	0.38386	5	31.15	2	1	88	4.88488	111.5	65	0	144.067	12.0056
1270	1	45	1	1	167.6	1.676	64.4	22.9265	1.46217	85.4	0	0	0.509547	21	14	25	6.56421	33.3	0.861138	205	5.3013	85	0.95965	5	31.15	1	1	88	4.88488	113	68	0	145.3	12.1083
1271	1	56	1	0	174.5	1.745	75.1	24.6632	0.330793	83.3	0	1	0.477364	35	28	9	6.31557	65	1.6809	177	4.57722	40	0.4516	5.4	35.522	1	2	80	4.4408	107	73.5	0	133.633	11.1361
1273	1	37	0	1	177.3	1.773	69.2	22.0135	0.904378	82	0	0	0.462493	47	14	18	5.8996	47.2	1.22059	202	5.22372	76	0.85804	5	31.15	1	2	92	5.10692	111.5	68.5	0	24.8667	2.07222
1274	1	35	0	0	159.3	1.593	60	23.6439	0.887043	80	0	0	0.502197	27	22	15	6.32464	50	1.293	210	5.4306	84	0.94836	5.2	33.336	1	1	104	5.77304	122.5	71.5	0	60.6	5.05
1276	1	45	285	1	172.6	1.726	69.7	23.3965	0.884142	85	0	0	0.492468	75	63	63	6.3643	58.7	1.51798	186	4.80996	92	1.03868	4.8	28.964	4	3	108	5.99508	127	82	0	130.467	10.8722
1277	1	52	0	1	167.1	1.671	82.9	29.6894	2.36375	97.5	1	0	0.583483	22	11	14	7.29211	29.5	0.76287	179	4.62894	123	1.38867	5.1	32.243	1	2	102	5.66202	115	74	0	77.1667	6.43056
1278	1	63	18	0	164.6	1.646	40.1	14.8008	0.296135	61	0	0	0.370595	16	18	20	4.34639	89.8	2.32223	246	6.36156	53	0.59837	4.9	30.057	1	2	99	5.49549	142.5	83	0	66.4333	5.53611
1281	0	52	12	0	160.9	1.609	57.9	22.3649	0.786481	74.3	0	0	0.461778	20	24	11	5.72855	74.6	1.92916	205	5.3013	76	0.85804	4.7	27.871	1	1	77	4.27427	113.5	75	0	109.967	9.16389
1282	1	62	1	0	168	1.68	70.4	24.9433	1.29224	92	1	0	0.547619	12	13	10	7.06378	37.9	0.980094	204	5.27544	83	0.93707	5.2	33.336	1	1	94	5.21794	125.5	83	0	142.267	11.8556
1284	1	53	36	1	156	1.56	63.8	26.2163	1.15321	81.3	0	0	0.521154	20	13	22	6.80865	37.4	0.967164	182	4.70652	85	0.95965	5.5	36.615	1	2	99	5.49549	163	101	0	37.5333	3.12778
1286	1	43	367.5	0	170.8	1.708	62.2	21.3213	0.420607	77.3	0	1	0.452576	33	23	37	5.79032	80.6	2.08432	214	5.53404	63	0.71127	4.7	27.871	4	2	82	4.55182	126	80	0	12.2	1.01667
1287	1	52	1	0	183.1	1.831	68.9	20.5515	0.617524	74.5	0	0	0.406881	12	12	9	5.19594	47.9	1.23869	171	4.42206	56	0.63224	5.1	32.243	1	3	88	4.88488	104.5	73.5	0	147	12.25
1288	0	49	0	0	163.3	1.633	53.1	19.9123	0.683128	73	0	1	0.44703	14	26	21	5.46207	69.6	1.79986	227	5.87022	59	0.66611	5.35	34.9755	1	1	87	4.82937	121.5	78	0	107.467	8.95556
1289	1	55	84	0	174.2	1.742	59.9	19.7392	1.1582	79	0	0	0.453502	14	10	19	5.97414	58.2	1.50505	210	5.4306	118	1.33222	5.6	37.708	2	2	109	6.05059	145	90.5	0	126.933	10.5778
1290	1	46	1	0	162.7	1.627	52.5	19.8328	1.10714	66.5	0	0	0.408728	15	11	19	5.2012	28.6	0.739596	150	3.879	66	0.74514	5.1	32.243	1	3	85	4.71835	98.5	63	0	142.233	11.8528
1291	1	45	126	0	169.2	1.692	66.6	23.2634	0.998941	86	0	0	0.508274	31	20	28	6.53065	44.7	1.15594	254	6.56844	78	0.88062	5	31.15	2	1	101	5.60651	100.5	64.5	0	145.433	12.1194
1292	0	49	36	1	156.4	1.564	74.5	30.4567	1.31097	86.4	1	0	0.55243	36	20	15	6.68442	58.5	1.51281	221	5.71506	102	1.15158	5.7	38.801	1	1	102	5.66202	114	71	0	11.7333	0.977778
1293	1	52	1	0	165.7	1.657	58.8	21.4157	1.26776	78	0	1	0.47073	18	24	18	6.19269	50	1.293	215	5.5599	117	1.32093	5.5	36.615	1	2	87	4.82937	120.5	80	0	61.3667	5.11389
1294	1	47	1	1	180	1.8	73.1	22.5617	1.02723	89	0	0	0.494444	18	17	13	6.38913	58.6	1.5154	224	5.79264	100	1.129	4.9	30.057	1	1	91	5.05141	114	75	0	130.7	10.8917
1295	1	45	1	0	173.2	1.732	72.9	24.3014	1.641	87.5	0	0	0.505196	15	15	13	6.52989	43.7	1.13008	202	5.22372	126	1.42254	5.4	35.522	1	1	88	4.88488	101.5	64.5	0	146.233	12.1861
1296	1	45	0	0	161.2	1.612	54	20.7809	5.02038	75.8	0	0	0.470223	36	25	23	6.16622	34.6	0.894756	189	4.88754	325	3.66925	4.6	26.778	1	1	88	4.88488	101	65	0	144.2	12.0167
1297	0	49	1	0	152.8	1.528	47.2	20.216	0.55027	64	0	1	0.418848	15	19	14	5.02323	68.8	1.77917	192	4.96512	54	0.60966	5.6	37.708	1	1	88	4.88488	95.5	62.5	0	36.0667	3.00556
1300	1	48	1	1	178	1.78	99.3	31.3407	2.97562	109	1	0	0.61236	25	20	26	7.37468	36.1	0.933546	236	6.10296	175	1.97575	5.656	38.3201	1	1	91	5.05141	132	86	0	120.367	10.0306
1301	1	46	126	0	179.3	1.793	65.5	20.3742	1.30701	83.8	0	0	0.467373	17	19	15	6.07472	42	1.08612	200	5.172	92	1.03868	4.7	27.871	2	3	92	5.10692	101.5	67	0	145.767	12.1472
1302	0	49	1	0	158.2	1.582	58.6	23.4145	0.58641	71.4	0	0	0.451327	6	13	5	5.59188	58	1.49988	218	5.63748	47	0.53063	4.8	28.964	1	1	84	4.66284	94.5	60.5	0	128.067	10.6722
1304	0	46	105	0	150.2	1.502	45.4	20.1241	0.535564	60.5	0	0	0.402796	12	12	11	4.68365	70.7	1.8283	158	4.08588	57	0.64353	5.146	32.7458	2	1	91	5.05141	133	86.5	0	122.233	10.1861
1305	1	46	154	0	166.3	1.663	56.8	20.5383	0.751444	70.4	0	0	0.423331	5	12	13	5.47085	29.9	0.773214	142	3.67212	45	0.50805	4.6	26.778	3	3	93	5.16243	106	59	0	145.533	12.1278
1306	1	51	0	0	169.1	1.691	65.5	22.9063	5.25859	74.8	0	1	0.442342	30	21	36	5.95064	25.2	0.651672	189	4.88754	264	2.98056	5.5	36.615	1	3	89	4.94039	136	82.5	0	36.7333	3.06111
1307	0	59	0	0	147.3	1.473	49.1	22.6296	0.730092	82	1	0	0.556687	16	14	7	6.6771	60.3	1.55936	236	6.10296	52	0.58708	5	31.15	1	1	101	5.60651	109	66.5	0	11.8667	0.988889
1308	1	45	1	0	170.7	1.707	70.5	24.1948	0.539699	77	0	0	0.451084	22	13	13	5.90133	49.3	1.2749	161	4.16346	53	0.59837	4.9	30.057	1	2	105	5.82855	133	83.5	0	146.267	12.1889
1309	0	39	12	0	152.4	1.524	45.2	19.4612	0.66721	70.5	0	0	0.462598	11	10	8	5.53251	64.9	1.67831	228	5.89608	55	0.62095	5.2	33.336	1	1	92	5.10692	105	71	0	129.833	10.8194
1310	0	45	1	0	162	1.62	51.7	19.6997	0.776476	68.5	0	0	0.42284	10	12	8	5.03547	70.5	1.82313	207	5.35302	72	0.81288	5.4	35.522	1	1	88	4.88488	97	60.5	0	109.667	9.13889
1312	1	54	87.5	1	164.7	1.647	66.3	24.4414	1.92342	91.3	1	0	0.554341	29	20	27	7.01953	43.4	1.12232	138	3.56868	141	1.59189	5.4	35.522	2	2	107	5.93957	112.5	76	1	133.567	11.1306
1313	0	48	0	0	153	1.53	46	19.6506	0.510223	65.5	0	0	0.428105	14	18	9	5.16114	64.2	1.66021	189	4.88754	45	0.50805	5	31.15	1	1	88	4.88488	94.5	56	0	145.7	12.1417
1314	0	59	0	0	158.6	1.586	58.1	23.0978	1.6665	77.3	0	1	0.48739	10	12	13	6.17264	43.1	1.11457	253	6.54258	91	1.02739	5.4	35.522	1	1	90	4.9959	117	73.5	0	27.2667	2.27222
1316	0	54	0	0	151.9	1.519	56.9	24.6602	1.56273	79.5	0	0	0.523371	18	17	16	6.45636	49.6	1.28266	217	5.61162	99	1.11771	5.2	33.336	1	1	88	4.88488	109	67.5	0	43.8	3.65
1319	0	40	1	0	156.5	1.565	54.5	22.2519	0.933917	76	0	1	0.485623	13	12	16	5.88035	58.5	1.51281	202	5.22372	69	0.77901	5.2	33.336	1	1	107	5.93957	114.5	68	0	115.167	9.59722
1320	1	41	1	1	174.4	1.744	88	28.9327	3.40639	100	1	0	0.573394	61	34	35	7.06987	40.2	1.03957	251	6.49086	232	2.61928	5.7	38.801	1	3	108	5.99508	129.5	82	1	84.1333	7.01111
1321	0	43	36	1	152.2	1.522	53	22.8795	3.70899	75.4	0	1	0.495401	11	13	17	6.09508	38.6	0.998196	224	5.79264	185	2.08865	5.5	36.615	1	3	90	4.9959	107	69	1	85.6333	7.13611
1322	0	55	0	0	150.4	1.504	45.7	20.2032	0.476312	67.7	0	0	0.450133	15	12	9	5.58966	62.3	1.61108	220	5.6892	40	0.4516	4.7	27.871	1	1	99	5.49549	123	75	0	12.0333	1.00278
1324	0	49	0	0	150	1.5	50	22.2222	1.02738	66	0	0	0.44	16	13	23	5.42332	57.6	1.48954	221	5.71506	86	0.97094	4.9	30.057	1	1	85	4.71835	105.5	61	0	146.667	12.2222
1327	0	51	0	0	159.3	1.593	53.5	21.0825	1.32102	71	0	0	0.4457	22	21	47	5.51472	62.8	1.62401	219	5.66334	109	1.23061	5.8	39.894	1	1	100	5.551	126	77.5	0	110.133	9.17778
1328	0	49	0	0	154.9	1.549	51.8	21.5887	1.57622	72.6	0	0	0.468689	7	11	10	5.82539	43.4	1.12232	199	5.14614	89	1.00481	5.2	33.336	1	1	88	4.88488	99.5	63	0	86.9	7.24167
1329	0	48	115.85	0	154.6	1.546	56.4	23.5972	0.90829	72	0	0	0.465718	16	15	12	5.77859	63.2	1.63435	257	6.64602	79	0.89191	5.6	37.708	2	1	100	5.551	147	96.5	0	152.367	12.6972
1330	0	49	0	0	151.2	1.512	44.6	19.5088	1.19677	64.5	0	0	0.426587	12	14	8	5.17119	52.9	1.36799	194	5.01684	88	0.99352	5	31.15	1	1	82	4.55182	101.5	65	0	147.1	12.2583
1332	0	57	0	0	158.1	1.581	52.1	20.8437	1.00756	63.6	0	1	0.402277	19	15	13	4.83143	59.9	1.54901	244	6.30984	88	0.99352	4.9	30.057	1	1	83	4.60733	117	73	0	146.733	12.2278
1336	0	48	0	0	156.8	1.568	54.2	22.0449	0.700048	78.6	0	1	0.501276	16	16	7	6.14422	48.2	1.24645	197	5.09442	41	0.46289	4.4	24.592	1	1	96	5.32896	118	70	0	96.3	8.025
1337	1	60	0	1	168.5	1.685	78.8	27.7541	0.845787	96	1	0	0.569733	21	19	18	7.19069	49.4	1.27748	176	4.55136	72	0.81288	4.8	28.964	1	3	99	5.49549	105	69.5	0	139.867	11.6556
1338	1	52	126	1	166.6	1.666	69.3	24.968	2.14544	88.5	0	0	0.531212	28	19	36	6.8588	39.4	1.01888	210	5.4306	149	1.68221	4.5	25.685	2	3	93	5.16243	131.5	76	0	120.033	10.0028
1339	1	45	168	1	173.1	1.731	88.7	29.6026	2.74856	99.4	1	1	0.574235	48	33	79	7.13024	39.6	1.02406	226	5.84436	188	2.12252	5.2	33.336	3	3	98	5.43998	137.5	81	1	49.6667	4.13889
1340	1	45	126	0	172.4	1.724	81	27.2528	2.56719	96.4	1	0	0.559165	37	19	12	7.00535	38.3	0.990438	154	3.98244	167	1.88543	4.7	27.871	2	1	95	5.27345	138	83	0	145.933	12.1611
1341	1	46	18	1	167.6	1.676	62.3	22.1789	3.58673	82.1	0	0	0.489857	20	16	31	6.38803	46.7	1.20766	225	5.8185	299	3.37571	5.5	36.615	1	1	106	5.88406	107	69.5	0	11.5667	0.963889
1342	1	46	112.5	0	157.8	1.578	60.8	24.4168	1.12891	78.3	0	1	0.496198	13	10	25	6.4388	54	1.39644	222	5.74092	120	1.3548	4.8	28.964	2	1	92	5.10692	117	72	0	144.7	12.0583
1343	1	45	36	0	183	1.83	69.8	20.8427	0.497069	78.6	0	1	0.429508	16	13	11	5.51489	50.1	1.29559	160	4.1376	45	0.50805	4.9	30.057	1	2	100	5.551	117.5	77	0	12.7333	1.06111
1344	1	45	126	0	168.2	1.682	54.6	19.2993	0.74617	72	0	0	0.428062	13	19	15	5.46223	52.9	1.36799	164	4.24104	75	0.84675	4.7	27.871	2	3	93	5.16243	94	64	0	148.033	12.3361
1345	1	45	1	1	174.3	1.743	95	31.2701	0.995531	102.5	1	0	0.588067	78	43	20	7.19935	38.9	1.00595	219	5.66334	67	0.75643	4.7	27.871	1	2	104	5.77304	133	85.5	0	145.7	12.1417
1346	1	45	371	0	175.4	1.754	71.8	23.3381	1.3248	82.5	0	0	0.470353	30	24	47	6.12123	65.8	1.70159	214	5.53404	159	1.79511	5	31.15	4	2	93	5.16243	121.5	78	0	147.6	12.3
1349	1	45	90	0	181.4	1.814	84.2	25.5881	2.23165	90	1	0	0.496141	11	12	19	6.48406	42.6	1.10164	201	5.19786	167	1.88543	5.5	36.615	2	1	95	5.27345	103.5	65.5	0	144.933	12.0778
1352	1	43	84	0	171.1	1.711	65.8	22.4764	0.781913	83.6	0	0	0.488603	17	12	20	6.30345	41.3	1.06802	146	3.77556	57	0.64353	5.5	36.615	2	3	96	5.32896	122	74.5	0	150.933	12.5778
1353	1	62	110	0	166.8	1.668	58.3	20.9545	0.939857	76	0	1	0.455635	22	23	20	6.0766	65.3	1.68866	257	6.64602	115	1.29835	4.7	27.871	2	3	89	4.94039	127	78.5	0	102.167	8.51389
1354	1	58	308	0	177.5	1.775	80.8	25.6457	1.92922	88.3	0	0	0.497465	19	18	28	6.65703	37.3	0.964578	222	5.74092	129	1.45641	5	31.15	4	2	97	5.38447	152.5	96.5	0	28.0333	2.33611
1356	1	52	110	1	171.2	1.712	70.2	23.9513	2.67432	84.6	0	0	0.494159	28	31	110	6.55005	33.8	0.874068	197	5.09442	163	1.84027	4.9	30.057	2	2	98	5.43998	138.5	95	0	133.1	11.0917
1357	1	57	0	0	160.8	1.608	56.1	21.6966	1.98729	72	0	0	0.447761	13	15	13	5.99379	42	1.08612	236	6.10296	168	1.89672	5.5	36.615	1	2	104	5.77304	109	71.5	0	49.9333	4.16111
1360	0	47	0	0	153.6	1.536	45.8	19.4126	1.47395	63	0	0	0.410156	11	12	12	4.88872	36.8	0.951648	185	4.7841	77	0.86933	5.1	32.243	1	1	85	4.71835	103	65	0	88.7333	7.39444
1361	0	55	126	0	153.3	1.533	47.1	20.0418	1.32575	68	0	0	0.443575	15	19	14	5.50856	57	1.47402	209	5.40474	101	1.14029	5.4	35.522	2	3	81	4.49631	112.5	69	0	146	12.1667
1362	0	55	0	0	158.6	1.586	46.7	18.5657	0.517695	58.8	0	0	0.370744	27	27	15	4.02869	79.2	2.04811	212	5.48232	61	0.68869	5.4	35.522	1	1	97	5.38447	94.5	53	0	144.3	12.025
1364	0	54	0	1	150.4	1.504	59.7	26.3924	2.53654	94	1	0	0.625	17	19	14	7.04795	46	1.18956	234	6.05124	131	1.47899	5.5	36.615	1	1	93	5.16243	134.5	76.5	0	58.3	4.85833
1365	0	47	0	0	154.6	1.546	49.1	20.5429	1.02611	73	0	0	0.472186	21	16	11	5.78856	65.7	1.699	232	5.99952	85	0.95965	5.2	33.336	1	1	101	5.60651	135	81.5	0	122.033	10.1694
1366	0	51	0	1	154.8	1.548	53.5	22.326	0.907627	68.4	0	0	0.44186	20	16	19	5.47505	62.7	1.62142	197	5.09442	80	0.9032	5.6	37.708	1	1	101	5.60651	116.5	65.5	0	121.467	10.1222
1368	1	52	22	0	166.2	1.662	62.3	22.5541	0.255787	78	0	0	0.469314	12	16	12	6.14691	72.2	1.86709	187	4.83582	35	0.39515	5.656	38.3201	1	1	100	5.551	99.5	65	0	120.533	10.0444
1369	0	52	1	0	152.6	1.526	55.4	23.7903	0.686162	77	0	0	0.504587	20	16	15	6.23808	57.5	1.48695	189	4.88754	51	0.57579	5.656	38.3201	1	1	97	5.38447	110.5	68.5	0	79.3333	6.61111
1370	0	49	0	0	162.3	1.623	54.4	20.652	1.47793	70.5	0	0	0.434381	12	11	13	5.33294	46	1.18956	208	5.37888	89	1.00481	4.9	30.057	1	1	86	4.77386	100	61	0	73.5333	6.12778
1371	0	49	1	0	156.9	1.569	61	24.779	0.822463	82	1	0	0.522626	16	18	11	6.37357	51.9	1.34213	226	5.84436	53	0.59837	4.7	27.871	1	1	84	4.66284	110	73	0	149.5	12.4583
1372	1	50	90	0	162.4	1.624	60.9	23.0911	0.817725	76.7	0	0	0.472291	20	17	19	6.19894	60.8	1.57229	230	5.9478	97	1.09513	5.146	32.7458	2	2	99	5.49549	109.5	71	0	127.933	10.6611
1373	1	48	177.5	0	172.1	1.721	72.8	24.5793	1.106	84.1	0	1	0.488669	18	18	18	6.39721	52.6	1.36024	181	4.68066	107	1.20803	5	31.15	3	1	103	5.71753	128.5	79	0	151.6	12.6333
1374	0	50	126	0	155.2	1.552	49.2	20.4259	1.51328	64.5	0	0	0.415593	58	43	188	5.01317	62.7	1.62142	170	4.3962	135	1.52415	5.2	33.336	2	1	100	5.551	112.5	71.5	0	35.0667	2.92222
1375	0	46	191.1	0	170.5	1.705	58.2	20.0205	0.667562	65.6	0	1	0.384751	24	23	17	4.30475	59.5	1.53867	187	4.83582	55	0.62095	5	31.15	3	3	84	4.66284	95	60.5	0	95.1667	7.93056
1376	0	53	2.8	0	147.7	1.477	38.8	17.7857	0.45363	61	0	0	0.412999	10	16	13	4.92983	56.5	1.46109	163	4.21518	36	0.40644	5.2	33.336	1	1	84	4.66284	104.5	69.5	0	63.8667	5.32222
1377	0	66	0	0	154	1.54	40.4	17.0349	0.498821	62.6	0	0	0.406494	12	20	6	4.9012	88.2	2.28085	179	4.62894	59	0.66611	5.452	36.0904	1	1	93	5.16243	108.5	60.5	0	80.3333	6.69444
1378	1	44	1	1	169.8	1.698	74.1	25.7006	3.32243	83	0	1	0.48881	36	26	24	6.44706	32	0.82752	182	4.70652	203	2.29187	5.248	33.8606	1	1	102	5.66202	110.5	75	0	124.133	10.3444
1379	0	44	36	0	161.3	1.613	54.2	20.832	0.649714	71.3	0	0	0.442033	13	15	11	5.369	50.9	1.31627	159	4.11174	43	0.48547	5.1	32.243	1	1	93	5.16243	97	58.5	0	23.8333	1.98611
1380	1	62	0	0	162	1.62	53.4	20.3475	1.89681	70.6	0	1	0.435802	18	14	28	5.83827	41.9	1.08353	246	6.36156	158	1.78382	4.9	30.057	1	1	98	5.43998	112	72	0	98.6667	8.22222
1381	1	45	1	1	165.2	1.652	82.4	30.1931	2.91812	95.5	1	0	0.578087	62	35	20	7.17421	35.8	0.925788	258	6.67188	190	2.1451	5.6	37.708	1	1	98	5.43998	131.5	86	0	133.233	11.1028
1383	1	44	18	0	169.7	1.697	53.6	18.6123	0.602919	67.2	0	0	0.395993	13	18	10	4.84276	48.9	1.26455	214	5.53404	59	0.66611	4.8	28.964	1	2	93	5.16243	103	62	0	131.333	10.9444
1384	0	44	1	0	168	1.68	51.8	18.3532	0.452104	62	0	0	0.369048	11	15	10	3.83595	80.4	2.07914	192	4.96512	51	0.57579	5.5	36.615	1	1	80	4.4408	99.5	62.5	0	145.467	12.1222
1385	0	44	1	1	153.3	1.533	68.6	29.1904	0.39721	85	1	0	0.554468	25	14	13	6.56137	70.7	1.8283	201	5.19786	37	0.41773	4.7	27.871	1	3	84	4.66284	98.5	59	0	142.333	11.8611
1386	0	45	18	0	164.7	1.647	59.2	21.824	1.09993	72	0	0	0.437158	12	14	6	5.34549	44.1	1.14043	132	3.41352	64	0.72256	4.9	30.057	1	1	89	4.94039	119	75	0	131.533	10.9611
1387	1	58	154	0	174.8	1.748	73.9	24.1859	1.79603	88	0	0	0.503432	20	23	58	6.68235	39.3	1.0163	222	5.74092	123	1.38867	5.2	33.336	3	2	105	5.82855	129.5	86.5	0	129.567	10.7972
1388	1	42	84	1	175.9	1.759	69.1	22.333	0.707863	80	0	1	0.454804	16	15	11	5.86055	58.4	1.51022	184	4.75824	76	0.85804	4.7	27.871	2	3	92	5.10692	117.5	71	0	152.6	12.7167
1389	0	41	0	0	140.7	1.407	46.9	23.6911	0.25204	65.7	0	0	0.466951	16	19	10	5.67191	63	1.62918	186	4.80996	24	0.27096	5	31.15	1	1	80	4.4408	95.5	58	0	146.067	12.1722
1391	0	59	0	0	158.3	1.583	50.3	20.0727	0.905758	71.4	0	0	0.451042	17	19	15	5.66812	46.8	1.21025	191	4.93926	54	0.60966	5.044	31.6309	1	1	93	5.16243	109.5	65.5	0	72.2333	6.01944
1392	1	42	154	0	176.8	1.768	66.2	21.1784	1.48842	79	0	0	0.446833	16	10	14	5.7495	60.8	1.57229	272	7.03392	164	1.85156	5	31.15	3	1	99	5.49549	108	63	0	155.467	12.9556
1394	0	42	0	0	149.2	1.492	44.1	19.8108	0.863397	65.4	0	0	0.438338	13	16	9	5.25755	61.2	1.58263	211	5.45646	73	0.82417	5.1	32.243	1	1	89	4.94039	94.5	60	0	141.767	11.8139
1395	1	57	60	0	158.7	1.587	55.6	22.076	0.21154	79.6	0	1	0.501575	16	18	9	6.5587	48.9	1.26455	142	3.67212	19	0.21451	4.8	28.964	1	2	94	5.21794	131.5	77.5	0	38.3333	3.19444
1396	0	54	90.6	0	154.4	1.544	49.5	20.764	0.31379	69.7	0	0	0.451425	20	24	12	5.59319	62.4	1.61366	205	5.3013	26	0.29354	4.942	30.5161	2	1	85	4.71835	92	55	0	70.4333	5.86944
1398	0	49	84	0	160	1.6	57.4	22.4219	1.07215	77.1	0	0	0.481875	11	11	12	5.95659	58.2	1.50505	182	4.70652	78	0.88062	5.2	33.336	2	1	87	4.82937	89	54	0	73	6.08333
1400	1	54	220	0	172.7	1.727	74.4	24.9453	1.91106	87.5	0	0	0.506659	27	27	30	6.69111	37	0.95682	196	5.06856	126	1.42254	5.6	37.708	3	2	106	5.88406	112.5	73	0	60.8	5.06667
1401	1	45	308	0	174.3	1.743	60.1	19.7824	1.11272	80.3	0	0	0.4607	21	21	32	5.95917	49	1.26714	252	6.51672	94	1.06126	4.8	28.964	4	3	105	5.82855	115	75.5	0	60.0667	5.00556
1404	1	55	115.85	0	166.6	1.666	58.9	21.221	0.619334	75	0	0	0.45018	35	31	158	5.92972	67.6	1.74814	244	6.30984	80	0.9032	5.1	32.243	2	1	98	5.43998	117	75.5	0	107.8	8.98333
1405	1	74	154	0	167.7	1.677	54.7	19.4501	0.686974	73	0	1	0.435301	21	23	17	5.8576	68.1	1.76107	247	6.38742	88	0.99352	4.5	25.685	3	3	95	5.27345	116.5	76	0	87.1	7.25833
1406	0	70	0	0	159.1	1.591	45.5	17.9751	1.289	61.4	0	1	0.385921	19	11	10	4.56887	53.1	1.37317	230	5.9478	96	1.08384	5.5	36.615	1	1	95	5.27345	113	58.5	0	87.1	7.25833
1407	1	59	350	0	170.8	1.708	79.3	27.183	1.16744	90.5	1	1	0.529859	29	29	223	6.91503	55	1.4223	208	5.37888	116	1.30964	5.2	33.336	4	3	93	5.16243	197.5	114	0	61.1333	5.09444
1411	1	42	36	0	179.7	1.797	79.7	24.681	2.82487	83	0	0	0.461881	20	11	14	6.06962	36.2	0.936132	230	5.9478	191	2.15639	4.8	28.964	1	3	84	4.66284	122.5	73	0	156.8	13.0667
1412	1	50	18	0	178	1.78	74.6	23.545	0.577563	79	0	0	0.44382	17	22	8	5.86986	38	0.98268	122	3.15492	42	0.47418	4.9	30.057	1	2	95	5.27345	109	69.5	0	25.2667	2.10556
1413	0	53	249.25	0	162.4	1.624	67.8	25.7074	0.667283	89	1	0	0.54803	16	17	19	6.60258	68	1.75848	202	5.22372	53	0.59837	5.5	36.615	3	1	107	5.93957	117.5	58	0	12.3667	1.03056
1415	0	50	0	0	165.8	1.658	50	18.1887	0.398827	69.2	0	0	0.41737	10	16	10	4.97903	60.1	1.55419	170	4.3962	30	0.3387	4.7	27.871	1	1	91	5.05141	112.5	55	0	108.967	9.08056
1416	1	50	84	0	165.8	1.658	66.4	24.1546	2.22488	84.8	0	0	0.51146	23	17	34	6.65525	48.5	1.25421	307	7.93902	195	2.20155	5.4	35.522	2	1	107	5.93957	136.5	88.5	0	108.967	9.08056
1417	1	63	105	0	160.9	1.609	61.9	23.9099	1.26363	87.6	0	0	0.544438	16	16	20	7.02315	42.3	1.09388	184	4.75824	93	1.04997	5	31.15	2	2	92	5.10692	126.5	82.5	0	24.6667	2.05556
1419	1	50	350	0	165.2	1.652	58.2	21.3257	0.502826	77	0	0	0.466102	17	18	35	6.10785	46.9	1.21283	182	4.70652	44	0.49676	5.5	36.615	4	3	102	5.66202	155.5	104.5	0	85.2667	7.10556
1420	0	50	0	0	151.2	1.512	38.8	16.9718	0.156201	61	0	0	0.403439	17	24	9	4.68151	69.9	1.80761	211	5.45646	15	0.16935	5.7	38.801	1	1	95	5.27345	99.5	57.5	0	110.133	9.17778
1421	0	50	1	0	160	1.6	57.1	22.3047	1.19172	79	0	0	0.49375	17	17	14	6.09082	60.7	1.5697	176	4.55136	88	0.99352	5.5	36.615	1	1	94	5.21794	137.5	85	0	109.9	9.15833
1422	0	59	0	0	164.4	1.644	58.7	21.7187	0.461002	71.5	0	0	0.434915	14	19	9	5.44004	62.2	1.60849	212	5.48232	38	0.42902	5.656	38.3201	1	1	108	5.99508	107.5	69.5	0	36.4	3.03333
1424	0	50	2.8	0	156	1.56	50.2	20.6279	0.249064	68	0	0	0.435897	11	16	7	5.30181	74	1.91364	189	4.88754	25	0.28225	5.4	35.522	1	1	79	4.38529	109.5	69.5	0	109.833	9.15278
1425	1	45	1	0	172.2	1.722	59.7	20.133	1.23407	72.5	0	0	0.421022	12	14	11	5.38378	44.6	1.15336	180	4.6548	106	1.19674	5.1	32.243	1	3	94	5.21794	113.5	61	0	109.2	9.1
1426	1	45	175	0	176	1.76	62.2	20.0801	0.0749534	72.2	0	1	0.410227	16	25	14	5.10269	89.8	2.32223	185	4.7841	13	0.14677	4.7	27.871	3	3	93	5.16243	103	72.5	0	113.467	9.45556
1428	0	50	110	1	166.9	1.669	57.4	20.6063	0.933745	75	0	0	0.449371	15	19	40	5.51514	88	2.27568	174	4.49964	101	1.14029	5.2	33.336	2	1	98	5.43998	124.5	80	0	25.3667	2.11389
1430	0	48	33	0	151.7	1.517	48.8	21.2055	0.489312	75	0	1	0.494397	16	22	8	6.01848	68.8	1.77917	240	6.2064	42	0.47418	5.146	32.7458	1	1	75	4.16325	93	54.5	0	57.4	4.78333
1431	0	42	84	0	159.3	1.593	51.5	20.2944	0.937823	65	0	0	0.408035	11	12	11	4.75979	53.8	1.39127	170	4.3962	71	0.80159	5.1	32.243	2	1	86	4.77386	115.5	72.5	0	121.8	10.15
1432	1	52	54	0	168.3	1.683	60.9	21.5005	2.3557	77.2	0	0	0.458705	18	12	18	6.08	41.8	1.08095	258	6.67188	184	2.07736	4.8	28.964	1	3	88	4.88488	108.5	71.5	0	145.167	12.0972
1433	0	48	36	0	161.2	1.612	60.6	23.3208	0.676548	73	0	1	0.452854	34	22	12	5.60976	54.8	1.41713	208	5.37888	50	0.5645	5	31.15	1	1	91	5.05141	100.5	66	0	145.167	12.0972
1434	1	47	154	0	175.8	1.758	63.5	20.5464	2.46668	74.8	0	0	0.425484	18	20	37	5.51162	45.8	1.18439	212	5.48232	213	2.40477	5.2	33.336	3	2	95	5.27345	113	76	0	117.533	9.79444
1435	1	49	12	1	174.5	1.745	68.3	22.43	0.554818	79.3	0	0	0.454441	55	20	81	5.95266	54.3	1.4042	237	6.12882	56	0.63224	5.5	36.615	1	1	96	5.32896	106.5	70.5	0	148.2	12.35
1437	1	55	308	0	175.5	1.755	63.2	20.5193	0.766521	77	0	0	0.438746	17	18	41	5.75285	67	1.73262	205	5.3013	94	1.06126	4.6	26.778	4	3	89	4.94039	103	62.5	0	36.4	3.03333
1438	0	55	0	0	158	1.58	50.5	20.2291	0.493743	60.4	0	0	0.382278	16	15	9	4.34385	71	1.83606	228	5.89608	53	0.59837	5.2	33.336	1	1	88	4.88488	91	62	0	109.633	9.13611
1443	1	51	308	1	167.8	1.678	75.6	26.8496	3.29647	96	1	0	0.57211	22	15	34	7.15435	39.1	1.01113	221	5.71506	218	2.46122	5.1	32.243	4	3	99	5.49549	162.5	105.5	0	24.3333	2.02778
1445	1	44	330	0	171.3	1.713	66.1	22.5261	1.97552	82.3	0	0	0.480444	19	16	47	6.23389	56.4	1.4585	209	5.40474	200	2.258	5.2	33.336	4	2	103	5.71753	112.5	74	0	151.467	12.6222
1446	1	62	12	0	163.4	1.634	60.5	22.6595	2.36945	76.5	0	1	0.468176	16	17	37	6.35083	32.9	0.850794	202	5.22372	151	1.70479	5.1	32.243	1	2	101	5.60651	104	72	0	26.2	2.18333
1449	0	48	84	0	150.3	1.503	69.7	30.8542	1.90596	79.7	0	0	0.530273	21	16	16	6.57046	42.6	1.10164	203	5.24958	118	1.33222	5.4	35.522	2	1	100	5.551	139	90	0	118.533	9.87778
1450	1	46	1	0	174.8	1.748	67.4	22.0586	0.905191	78	0	0	0.446224	21	21	19	5.81736	45.4	1.17404	201	5.19786	77	0.86933	5	31.15	1	1	92	5.10692	123	80	0	145.767	12.1472
1452	0	62	36	0	150.9	1.509	50.8	22.3093	0.611905	84.3	1	0	0.558648	28	30	28	6.72372	51.6	1.33438	206	5.32716	36	0.40644	5.5	36.615	1	1	102	5.66202	108.5	71.5	0	102	8.5
1455	0	54	0	1	150.7	1.507	54.9	24.1739	0.680917	80	1	0	0.530856	32	30	14	6.47587	58.5	1.51281	177	4.57722	50	0.5645	5.2	33.336	1	1	92	5.10692	90.5	63	0	135.267	11.2722
1457	1	54	126	0	165.1	1.651	60.1	22.0486	1.0882	79.5	0	0	0.481526	14	15	21	6.34514	55.5	1.43523	235	6.0771	111	1.25319	5.8	39.894	2	2	107	5.93957	135.5	85	0	121.433	10.1194
1459	0	50	1	0	159.1	1.591	59.1	23.3479	1.95334	83.5	1	0	0.524827	25	25	9	6.40477	48.6	1.2568	221	5.71506	112	1.26448	5.5	36.615	1	1	88	4.88488	119	70.5	0	37.1667	3.09722
1460	1	56	154	0	158.7	1.587	62	24.6172	0.583606	85.5	0	1	0.538752	30	21	23	6.92042	38.8	1.00337	158	4.08588	41	0.46289	4.9	30.057	3	2	91	5.05141	117.5	71	0	72	6
1461	0	47	1	0	145.2	1.452	59.3	28.1269	1.40725	79	0	1	0.544077	12	8	10	6.60489	36.9	0.954234	176	4.55136	72	0.81288	5.5	36.615	1	1	84	4.66284	118	70.5	0	61	5.08333
1464	1	60	0	1	168.7	1.687	73.3	25.7557	2.01267	92	1	1	0.545347	24	17	13	7.05725	36.3	0.938718	225	5.8185	126	1.42254	5.2	33.336	1	2	87	4.82937	104.5	67.5	0	134.567	11.2139
1465	0	47	1	0	162.1	1.621	56	21.3119	0.780099	76	0	1	0.468846	15	20	12	5.76532	54	1.39644	204	5.27544	52	0.58708	5.7	38.801	1	1	88	4.88488	97	52.5	0	60.9667	5.08056
1466	0	47	1	0	155.1	1.551	64.6	26.854	0.352392	81	1	0	0.522244	11	10	11	6.34412	69	1.78434	179	4.62894	32	0.36128	5.1	32.243	1	2	86	4.77386	107	70.5	0	36.3	3.025
1467	0	47	245	0	169.6	1.696	66.9	23.2581	1.40206	86	1	0	0.507075	19	16	22	6.19369	59.9	1.54901	140	3.6204	96	1.08384	5.2	33.336	3	2	86	4.77386	120.5	72.5	0	61.1	5.09167
1469	1	35	1	1	173.7	1.737	79.6	26.3823	2.37721	84	0	0	0.483592	33	14	32	6.23564	37.8	0.977508	267	6.90462	172	1.94188	5.4	35.522	1	1	90	4.9959	106	66.5	0	61.3333	5.11111
1470	0	49	126	0	155.8	1.558	54.8	22.5759	0.620134	74.7	0	0	0.479461	13	19	11	5.91475	66	1.70676	233	6.02538	53	0.59837	5.146	32.7458	2	1	88	4.88488	110.5	73.5	0	11.6	0.966667
1471	1	44	84	0	160.1	1.601	65.4	25.515	1.31439	79.5	0	0	0.496565	17	13	13	6.46544	41	1.06026	212	5.48232	107	1.20803	4.9	30.057	2	3	98	5.43998	130.5	82	0	143.267	11.9389
1472	0	57	0	0	155.8	1.558	52.9	21.7932	0.625206	68	0	0	0.436457	20	20	12	5.40962	95.1	2.45929	265	6.8529	83	0.93707	5.2	33.336	1	1	87	4.82937	107	65	0	85.2	7.1
1474	0	43	0	0	153.5	1.535	53.4	22.6634	0.51725	63.3	0	0	0.412378	12	14	8	4.86433	80.8	2.08949	199	5.14614	64	0.72256	4.7	27.871	1	1	97	5.38447	108	68	0	109.8	9.15
1475	1	61	1	0	180.6	1.806	67.4	20.6645	0.72159	81.5	0	0	0.451274	9	21	17	6.01037	57.5	1.48695	203	5.24958	72	0.81288	5.5	36.615	1	1	101	5.60651	91	61.5	0	19.4667	1.62222
1476	0	51	0	0	157.3	1.573	51.5	20.8137	1.38521	68	0	0	0.432295	14	21	15	5.30431	64.1	1.65763	212	5.48232	121	1.36609	4.8	28.964	1	1	88	4.88488	124	70.5	0	154.967	12.9139
1477	0	44	0	1	148.9	1.489	55	24.8069	2.25765	73.2	0	0	0.491605	15	14	11	6.08532	40.1	1.03699	236	6.10296	126	1.42254	4.7	27.871	1	1	83	4.60733	129	76.5	0	145.8	12.15
1478	0	41	12	0	166.6	1.666	51.6	18.5909	0.808765	62.6	0	0	0.37575	13	14	9	4.01484	50.4	1.30334	152	3.93072	57	0.64353	5.1	32.243	1	1	92	5.10692	102.5	67.5	0	122.367	10.1972
1482	1	46	0	0	170.9	1.709	53.9	18.4546	0.41086	70.2	0	1	0.410767	12	17	9	5.14886	52.3	1.35248	205	5.3013	41	0.46289	4.9	30.057	1	1	93	5.16243	116	66.5	0	144.667	12.0556
1483	1	43	1	0	170.2	1.702	65.9	22.7492	0.545334	76	0	0	0.446533	46	21	45	5.75519	65.7	1.699	212	5.48232	70	0.7903	5.1	32.243	1	1	91	5.05141	128.5	80.5	0	139.2	11.6
1484	1	49	53.5	0	179	1.79	78.1	24.375	1.24068	88	0	0	0.49162	21	16	37	6.441	45.6	1.17922	199	5.14614	99	1.11771	5	31.15	1	1	87	4.82937	122.5	75.5	0	136	11.3333
1487	1	48	1	0	168.2	1.682	58.3	20.6071	1.34646	72.5	0	0	0.431034	18	15	18	5.61797	36.6	0.946476	166	4.29276	96	1.08384	5	31.15	1	1	98	5.43998	122	79.5	0	136.033	11.3361
1488	0	43	1	0	165.3	1.653	55.5	20.3117	1.27368	73.2	0	0	0.442831	26	25	10	5.35914	51.5	1.33179	215	5.5599	82	0.92578	5.2	33.336	1	1	78	4.32978	112.5	67.5	0	136.033	11.3361
1489	1	45	245	0	167.3	1.673	69	24.6523	2.2014	79.9	0	0	0.477585	67	35	67	6.27984	41.7	1.07836	200	5.172	178	2.00962	5	31.15	3	3	94	5.21794	138	90.5	0	146.3	12.1917
1490	1	55	84	0	164.9	1.649	63.5	23.3524	0.983456	88	0	0	0.533657	12	17	22	6.83565	53.5	1.38351	178	4.60308	90	1.0161	5.4	35.522	2	3	98	5.43998	147	89.5	0	60.6667	5.05556
1492	0	58	0	1	148	1.48	46.7	21.3203	0.96324	65.5	0	0	0.442568	18	12	11	5.55189	55.8	1.44299	227	5.87022	77	0.86933	5	31.15	1	1	96	5.32896	123.5	75.5	0	62.2	5.18333
1493	1	44	90	0	176	1.76	77.3	24.9548	1.86682	92.6	1	0	0.526136	43	32	71	6.69676	49.3	1.2749	201	5.19786	155	1.74995	4.5	25.685	2	1	93	5.16243	115.5	65.5	0	130.4	10.8667
1494	0	54	1	0	165.9	1.659	57.7	20.9644	0.566975	81.8	1	1	0.493068	10	16	9	6.08243	69.8	1.80503	218	5.63748	45	0.50805	5.4	35.522	1	1	93	5.16243	140	86.5	0	50.7667	4.23056
1497	1	48	238	0	175.3	1.753	64.3	20.9241	1.14288	80.7	0	0	0.460354	36	21	36	6.00552	52.1	1.34731	199	5.14614	105	1.18545	5.2	33.336	3	3	93	5.16243	112.5	70	0	85.8667	7.15556
1498	0	46	0	0	165.6	1.656	47.8	17.4304	0.379368	64.3	0	0	0.388285	19	17	10	4.31713	73.9	1.91105	189	4.88754	37	0.41773	4.8	28.964	1	1	85	4.71835	100.5	62.5	0	98.2667	8.18889
1500	1	47	1	0	163.6	1.636	65.7	24.547	0.914361	82.7	0	0	0.505501	21	22	19	6.55065	43.3	1.11974	198	5.12028	74	0.83546	5.5	36.615	1	3	90	4.9959	119.5	82.5	0	52.9667	4.41389
1501	0	50	168	0	157.5	1.575	53	21.3656	0.548458	67.6	0	0	0.429206	12	13	19	5.2195	76.1	1.96795	232	5.99952	58	0.65482	4.9	30.057	3	2	83	4.60733	112.5	70	0	84.1333	7.01111
1504	1	57	0	1	170.7	1.707	65.5	22.4789	1.30271	87.3	0	0	0.511424	11	11	14	6.69907	38.6	0.998196	211	5.45646	85	0.95965	5.6	37.708	1	3	95	5.27345	119	77	0	47.5	3.95833
1505	1	42	60	0	172	1.72	68.7	23.222	0.374785	82.5	0	0	0.479651	8	13	13	6.18144	52.8	1.36541	151	3.90486	36	0.40644	4.9	30.057	1	1	105	5.82855	123.5	76.5	0	73.2667	6.10556
1506	0	44	0	0	158.5	1.585	45.7	18.191	0.472938	68	0	0	0.429022	9	14	10	5.11377	49.8	1.28783	132	3.41352	30	0.3387	5.044	31.6309	1	1	86	4.77386	103.5	66	0	119.867	9.98889
1507	1	47	154	0	177.1	1.771	72.8	23.211	0.626911	88.5	0	0	0.499718	12	14	17	6.46312	46.1	1.19215	162	4.18932	49	0.55321	4.9	30.057	3	2	95	5.27345	107	72	0	146.933	12.2444
1508	1	42	18	0	173.9	1.739	62.1	20.5349	0.755765	72	0	0	0.414031	11	16	13	5.21254	47.3	1.22318	159	4.11174	70	0.7903	4.8	28.964	1	1	96	5.32896	119	77.5	0	147	12.25
1509	1	42	90	0	174.8	1.748	57.5	18.8185	0.656806	69.2	0	0	0.395881	15	11	23	4.80595	53	1.37058	202	5.22372	68	0.76772	4.6	26.778	2	2	82	4.55182	89.5	59	0	144.967	12.0806
1511	0	42	90	0	166.1	1.661	67	24.2849	0.957935	68.5	0	0	0.412402	16	19	10	4.92584	48.3	1.24904	171	4.42206	68	0.76772	4.6	26.778	2	3	93	5.16243	97	60	0	61.8667	5.15556
1512	0	44	0	0	152.1	1.521	45	19.4515	0.846543	62.4	0	0	0.410256	11	12	8	4.80153	63.4	1.63952	201	5.19786	77	0.86933	4.9	30.057	1	1	86	4.77386	100	61	0	146.233	12.1861
1513	1	54	245	1	158.8	1.588	62.3	24.7051	1.57088	85.1	0	0	0.535894	33	27	79	6.88998	47.5	1.22835	220	5.6892	136	1.53544	5.6	37.708	3	3	103	5.71753	144.5	91.5	0	72.1	6.00833
1514	0	52	0	0	152.3	1.523	65.4	28.1954	1.10083	86.4	1	0	0.567301	28	18	16	6.7727	50.8	1.31369	194	5.01684	71	0.80159	5.5	36.615	1	1	92	5.10692	111	69	1	73.4667	6.12222
1515	1	55	12	0	175.4	1.754	65.6	21.3228	0.924636	82	0	0	0.467503	14	11	12	6.19135	46.3	1.19732	181	4.68066	75	0.84675	6	42.08	1	2	103	5.71753	100	70.5	1	11.4333	0.952778
1516	1	50	1	1	178.5	1.785	109.1	34.2411	2.37316	116.2	1	0	0.65098	23	18	25	7.57806	32.4	0.837864	212	5.48232	124	1.39996	5.2	33.336	1	3	99	5.49549	134	82.5	0	135.1	11.2583
1517	0	42	1	0	158.2	1.582	61.8	24.6931	2.39958	75	0	1	0.474083	25	17	21	5.86439	44.6	1.15336	223	5.76678	145	1.63705	5.1	32.243	1	1	90	4.9959	125.5	76	0	86.6333	7.21944
1518	1	52	0	0	165.8	1.658	53.7	19.5346	0.467248	74.6	0	0	0.44994	12	18	15	5.84475	78.9	2.04035	224	5.79264	68	0.76772	5	31.15	1	3	91	5.05141	103	67.5	0	14.2333	1.18611
1519	1	60	126	0	168.6	1.686	66.3	23.3238	1.94809	83	0	0	0.492289	21	13	30	6.57371	43.9	1.13525	219	5.66334	155	1.74995	5.4	35.522	2	1	102	5.66202	109.5	73.5	0	95.4333	7.95278
1521	0	50	84	0	160.7	1.607	57.8	22.3819	0.243655	70.6	0	0	0.439328	19	17	40	5.37767	96.3	2.49032	219	5.66334	32	0.36128	4.9	30.057	2	1	101	5.60651	127.5	79.5	0	11.9	0.991667
1522	1	52	73.5	0	172.2	1.722	73.9	24.9217	4.81744	85.6	0	1	0.497096	23	21	14	6.6573	24.4	0.630984	147	3.80142	214	2.41606	5.7	38.801	2	3	109	6.05059	130	84.5	1	146.267	12.1889
1523	1	43	154	1	173.7	1.737	72.4	23.996	0.611585	88	0	1	0.506621	20	11	26	6.45522	66.9	1.73003	246	6.36156	71	0.80159	5.1	32.243	3	2	94	5.21794	117.5	73	0	149.1	12.425
1524	0	50	1	0	155	1.55	43.7	18.1894	0.611528	64	0	0	0.412903	16	17	9	4.90454	58	1.49988	182	4.70652	48	0.54192	5.5	36.615	1	1	88	4.88488	97.5	59.5	0	146.133	12.1778
1525	1	51	0	0	174.6	1.746	78.2	25.6518	1.88716	90.8	1	0	0.520046	39	26	21	6.7967	31	0.80166	194	5.01684	102	1.15158	5.1	32.243	1	3	100	5.551	109.5	72	0	146.667	12.2222
1526	1	43	265	0	170.4	1.704	55.3	19.0452	0.273722	67.6	0	0	0.396714	11	12	13	4.84025	54.5	1.40937	160	4.1376	30	0.3387	5.5	36.615	3	2	103	5.71753	104	61.5	0	109.433	9.11944
1527	0	42	2.8	0	157.9	1.579	47.5	19.0515	0.387578	66.5	0	0	0.421153	23	22	12	4.92152	100.7	2.6041	248	6.41328	52	0.58708	5.4	35.522	1	1	86	4.77386	108	68	0	25.4333	2.11944
1529	1	45	90	0	169.1	1.691	59.8	20.9129	0.367273	73.5	0	0	0.434654	20	18	22	5.60455	42.2	1.09129	171	4.42206	30	0.3387	4.9	30.057	2	3	91	5.05141	92.5	63	0	134.8	11.2333
1530	0	65	0	0	160.6	1.606	50.8	19.6958	0.31546	81.8	1	0	0.50934	25	17	27	6.2715	106.5	2.75409	247	6.38742	37	0.41773	5.5	36.615	1	1	67	3.71917	96.5	65	0	52.8667	4.40556
1532	1	58	54	0	168.6	1.686	52.4	18.4339	0.471267	74.2	0	0	0.440095	15	20	26	5.78172	54.1	1.39903	147	3.80142	46	0.51934	5.1	32.243	1	1	106	5.88406	103	71	0	12.3667	1.03056
1533	1	54	88	0	169.2	1.692	57.6	20.1197	1.1099	76	0	0	0.449173	17	12	17	5.9104	52	1.34472	214	5.53404	106	1.19674	5.6	37.708	2	1	88	4.88488	88	55	0	40.6	3.38333
1535	1	44	22	0	172.3	1.723	63.5	21.3896	0.516437	76.2	0	0	0.442252	16	13	11	5.70205	52.3	1.35248	158	4.08588	51	0.57579	4.9	30.057	1	2	95	5.27345	108.5	67.5	0	150.267	12.5222
1536	0	49	84	0	162.5	1.625	54.8	20.7527	0.723876	72	0	1	0.443077	47	36	28	5.42454	68.8	1.77917	199	5.14614	64	0.72256	5.1	32.243	2	2	91	5.05141	116	52.5	0	97.5667	8.13056
1537	1	36	154	0	171.8	1.718	62.6	21.2094	0.256365	75	0	0	0.436554	15	17	20	5.46734	63.3	1.63694	177	4.57722	31	0.34999	4.5	25.685	3	2	89	4.94039	112.5	66	0	132.667	11.0556
1538	0	40	35	0	156.1	1.561	44.7	18.3443	0.319998	64.5	0	0	0.413197	24	21	13	4.75573	78.8	2.03777	198	5.12028	34	0.38386	5.8	39.894	1	1	94	5.21794	99	71.5	0	49.2	4.1
1539	1	35	60	0	178.4	1.784	74	23.251	0.506185	79.5	0	0	0.445628	30	17	32	5.63234	61.7	1.59556	210	5.4306	59	0.66611	5.1	32.243	1	3	93	5.16243	112	64.5	0	147.4	12.2833
1540	1	41	36	0	170.6	1.706	62.1	21.337	1.08109	72.5	0	1	0.424971	18	13	16	5.40818	47.6	1.23094	233	6.02538	102	1.15158	4.6	26.778	1	3	89	4.94039	117	69.5	0	143.767	11.9806
1543	1	39	84	0	171.2	1.712	63.3	21.5971	0.344509	73.2	0	0	0.42757	20	17	18	5.37375	67.6	1.74814	175	4.5255	46	0.51934	5	31.15	2	1	82	4.55182	107	68.5	0	144.633	12.0528
1544	1	40	66	0	185.8	1.858	73.1	21.1751	0.830393	74	0	0	0.398278	14	12	32	4.89145	49.8	1.28783	153	3.95658	80	0.9032	5.1	32.243	1	1	106	5.88406	109	69.5	0	146.367	12.1972
1545	1	46	280	0	174.7	1.747	74	24.2463	0.442104	85	0	0	0.486548	28	14	27	6.31734	60.1	1.55419	180	4.6548	48	0.54192	4.9	30.057	4	2	106	5.88406	120.5	72.5	0	145.7	12.1417
1546	1	35	350	0	161.9	1.619	52.1	19.8767	0.750627	66.5	0	0	0.410747	16	9	18	5.02381	49.8	1.28783	172	4.44792	78	0.88062	4.4	24.592	4	3	87	4.82937	113.5	71.5	0	145.867	12.1556
1547	0	44	12	0	151	1.51	48.6	21.3149	1.257	65.4	0	1	0.433113	11	14	10	5.25463	48.8	1.26197	181	4.68066	88	0.99352	4.7	27.871	1	1	85	4.71835	133.5	88	0	33.5	2.79167
1548	0	42	0	0	167.1	1.671	53.1	19.017	0.452956	69.5	0	1	0.415919	11	13	9	4.86485	62.4	1.61366	182	4.70652	36	0.40644	5.1	32.243	1	1	94	5.21794	114	68.5	0	11.4	0.95
1549	1	45	1	0	178.8	1.788	65.9	20.6134	0.875389	72	0	1	0.402685	13	12	10	5.03592	46	1.18956	184	4.75824	79	0.89191	4.7	27.871	1	3	82	4.55182	105.5	66.5	0	145.467	12.1222
1552	1	66	0	0	159.3	1.593	50.9	20.0579	0.737398	67.7	0	1	0.424984	17	22	7	5.67432	41.5	1.07319	223	5.76678	63	0.71127	5.5	36.615	1	3	95	5.27345	95.5	58.5	0	125.9	10.4917
1554	0	45	2.8	0	163.6	1.636	53	19.802	0.292255	62	0	1	0.378973	26	24	9	4.12211	77.5	2.00415	195	5.0427	33	0.37257	4.8	28.964	1	1	82	4.55182	96	57	0	144.5	12.0417
1555	1	50	66	0	164.5	1.645	62.7	23.1705	0.656287	79.2	0	0	0.481459	24	16	20	6.28902	64.4	1.66538	227	5.87022	80	0.9032	4.9	30.057	1	3	91	5.05141	98.5	68.5	0	145.6	12.1333
1556	1	55	154	0	168.1	1.681	69.8	24.7013	0.874466	84	0	0	0.499703	22	16	11	6.57365	57.6	1.48954	164	4.24104	93	1.04997	4.9	30.057	3	3	100	5.551	95	61	0	17.3333	1.44444
1558	0	42	0	0	168.2	1.682	47.8	16.8957	0.460781	62.5	0	1	0.371581	13	12	10	3.86501	66.5	1.71969	215	5.5599	41	0.46289	5.2	33.336	1	1	91	5.05141	113.5	71.5	0	27.1333	2.26111
1560	1	49	0	0	170.6	1.706	50.6	17.3857	1.96356	67	0	0	0.392732	20	23	17	4.84794	43.2	1.11715	237	6.12882	165	1.86285	5.044	31.6309	1	1	96	5.32896	117	66	0	126.767	10.5639
1561	0	49	36	0	160.3	1.603	57.6	22.4159	0.518972	69.5	0	0	0.433562	12	11	15	5.32822	54.2	1.40161	186	4.80996	39	0.44031	5.2	33.336	1	1	98	5.43998	113	70	0	74.7667	6.23056
1563	1	49	0	0	167	1.67	85.9	30.8007	0.541036	93.5	1	0	0.55988	19	9	19	7.03972	59	1.52574	207	5.35302	60	0.6774	5.4	35.522	1	1	101	5.60651	131.5	84	1	72.4	6.03333
1564	1	60	54	1	167.2	1.672	71.6	25.6118	1.14401	92	1	1	0.550239	102	61	103	7.03791	54.4	1.40678	255	6.5943	107	1.20803	5	31.15	1	1	94	5.21794	188	117.5	0	14.6333	1.21944
1565	0	37	0	0	153.6	1.536	53.3	22.5915	0.421349	69	0	0	0.449219	15	10	15	5.37237	66	1.70676	185	4.7841	39	0.44031	5.1	32.243	1	1	91	5.05141	134.5	85.5	0	36.6667	3.05556
1566	0	47	0	0	157.9	1.579	52.5	21.0569	0.872197	73.5	0	0	0.465484	8	12	8	5.73336	46.1	1.19215	205	5.3013	51	0.57579	5.2	33.336	1	1	85	4.71835	101.5	60.5	0	146.133	12.1778
1568	1	53	1	1	166.7	1.667	72.5	26.0896	1.57026	84.4	0	0	0.506299	28	16	16	6.67663	44.4	1.14818	204	5.27544	132	1.49028	5.1	32.243	1	2	107	5.93957	142	93.5	0	122.067	10.1722
1569	0	47	0	0	166.3	1.663	89.8	32.4707	2.50924	90	1	0	0.541191	18	14	17	6.64893	49.2	1.27231	199	5.14614	164	1.85156	4.7	27.871	1	3	91	5.05141	142	87	0	81.9	6.825
1570	1	42	54	0	172.9	1.729	69	23.0812	0.314082	77.6	0	0	0.448814	8	14	21	5.77608	57.8	1.49471	155	4.0083	35	0.39515	4.8	28.964	1	2	85	4.71835	110.5	73	0	146.567	12.2139
1571	1	50	0	0	165.7	1.657	64.6	23.5281	0.917217	82	0	0	0.49487	14	10	12	6.454	56.2	1.45333	191	4.93926	95	1.07255	5.4	35.522	1	2	100	5.551	106.5	63	0	145.967	12.1639
1575	1	48	54.6	0	174.1	1.741	70.7	23.325	0.578784	84.5	0	0	0.485353	18	17	14	6.31808	59.2	1.53091	221	5.71506	61	0.68869	5.4	35.522	1	2	103	5.71753	101	68	0	105.067	8.75556
1577	1	42	308	0	169.6	1.696	56.1	19.5034	0.6206	71.2	0	0	0.419811	28	16	54	5.25789	77.6	2.00674	220	5.6892	93	1.04997	5.2	33.336	4	3	94	5.21794	113	72.5	0	49.2333	4.10278
1578	0	57	1	0	156.1	1.561	57.5	23.5973	1.44816	71	0	0	0.454837	34	28	42	5.77201	47.5	1.22835	213	5.50818	96	1.08384	5.4	35.522	1	1	93	5.16243	129	80	0	36.8333	3.06944
1579	0	57	0	0	154.6	1.546	52.7	22.0491	2.87956	74	0	1	0.478655	10	18	12	6.07714	33.9	0.876654	221	5.71506	126	1.42254	5	31.15	1	1	92	5.10692	142	78.5	0	46.2	3.85
1581	1	54	198	0	170.7	1.707	57.4	19.699	2.06195	77.4	0	0	0.453427	20	20	13	5.98956	43.2	1.11715	171	4.42206	159	1.79511	5	31.15	3	3	87	4.82937	114	65.5	0	36.4	3.03333
1582	1	55	54	0	162.6	1.626	54.7	20.6893	0.320502	70	0	0	0.430504	15	17	17	5.60091	81.8	2.11535	220	5.6892	53	0.59837	5.1	32.243	1	2	89	4.94039	142	94	0	48.7333	4.06111
1583	0	37	0	0	151.4	1.514	38.3	16.7089	0.6549	57	0	0	0.376486	11	16	9	3.91132	68	1.75848	234	6.05124	65	0.73385	5.2	33.336	1	1	86	4.77386	118.5	73.5	0	39.6333	3.30278
1584	1	36	1	1	164.6	1.646	56.9	21.0016	0.82619	75	0	0	0.45565	42	30	25	5.82087	31.2	0.806832	140	3.6204	49	0.55321	5.6	37.708	1	1	103	5.71753	135	83	0	97.5667	8.13056
1585	0	42	0	0	158.4	1.584	58	23.1163	1.29858	82.5	1	0	0.520833	14	16	11	6.23577	61.6	1.59298	183	4.73238	95	1.07255	5.4	35.522	1	2	84	4.66284	136.5	87	0	108.9	9.075
1587	1	54	2.8	0	163.5	1.635	62.2	23.2678	1.02072	77	0	0	0.470948	18	17	12	6.25162	47.7	1.23352	249	6.43914	95	1.07255	5.4	35.522	1	3	90	4.9959	112	70	0	22.9333	1.91111
1588	0	36	1	0	161.9	1.619	49.2	18.7703	0.435071	62.5	0	1	0.386041	8	9	7	4.16071	63.7	1.64728	141	3.64626	39	0.44031	5.5	36.615	1	1	92	5.10692	105	63	0	24.2667	2.02222
1590	1	60	0	0	167.1	1.671	66.5	23.816	1.47925	88	0	0	0.526631	21	22	33	6.85528	48.5	1.25421	217	5.61162	124	1.39996	5.8	39.894	1	3	84	4.66284	130	78	0	13.2	1.1
1594	1	59	0	1	164.8	1.648	68.7	25.2954	0.542531	85.7	0	0	0.520024	18	12	21	6.79265	55.3	1.43006	161	4.16346	55	0.62095	5.2	33.336	1	2	96	5.32896	126	82	0	25.1667	2.09722
1595	0	71	0	0	160.3	1.603	50	19.4582	2.09612	69.8	0	0	0.435434	16	19	8	5.56047	45	1.1637	184	4.75824	121	1.36609	5	31.15	1	1	94	5.21794	145	82	0	132.3	11.025
1597	0	45	36	0	151.2	1.512	50.4	22.0459	0.891137	76.6	0	0	0.506614	20	21	33	6.13095	69.3	1.7921	173	4.47378	77	0.86933	4.9	30.057	1	1	98	5.43998	150	97	1	99.0667	8.25556
1598	1	46	1	0	182.9	1.829	73.3	21.9117	1.36312	84.1	0	0	0.459814	26	21	48	6.02405	37.7	0.974922	200	5.172	89	1.00481	5.5	36.615	1	3	98	5.43998	105	68.5	0	28.8	2.4
1600	1	44	0	1	169.4	1.694	65.8	22.9297	2.39412	85.1	0	0	0.502361	29	14	44	6.51145	32.9	0.850794	194	5.01684	138	1.55802	5.4	35.522	1	1	108	5.99508	105	68.5	0	146.933	12.2444
1601	0	57	0	0	153.5	1.535	50.4	21.3901	0.887274	69.5	0	1	0.452769	22	19	12	5.66448	67.5	1.74555	236	6.10296	81	0.91449	5.4	35.522	1	1	86	4.77386	102	60.5	0	100.867	8.40556
1602	1	44	62	0	179.5	1.795	57.6	17.877	0.414975	73.6	0	0	0.410028	9	10	15	5.07924	64.5	1.66797	168	4.34448	48	0.54192	5.2	33.336	1	3	87	4.82937	132	87.5	0	146.033	12.1694
1603	1	42	90	0	179.4	1.794	80.3	24.95	0.598972	86	0	1	0.479376	18	20	13	6.20913	48.8	1.26197	144	3.72384	53	0.59837	4.7	27.871	2	2	86	4.77386	137.5	84.5	0	145.5	12.125
1604	0	50	0	1	149.6	1.496	62.4	27.8818	1.03923	81	1	0	0.541444	15	15	15	6.60759	42.2	1.09129	165	4.2669	59	0.66611	5	31.15	1	1	97	5.38447	124.5	68.5	0	85.4	7.11667
1609	1	50	154	0	166.4	1.664	63.1	22.7889	0.809712	80	0	0	0.480769	19	15	19	6.31225	47.2	1.22059	187	4.83582	71	0.80159	4.8	28.964	3	2	108	5.99508	140.5	89	0	135.233	11.2694
1610	1	49	126	0	172.8	1.728	53	17.7496	1.10916	71.5	0	0	0.413773	15	17	14	5.24743	49	1.26714	215	5.5599	100	1.129	5.1	32.243	2	3	90	4.9959	129	74	0	132.6	11.05
1613	1	47	252	1	174.1	1.741	75	24.7436	0.486524	92.2	1	0	0.529581	10	12	15	6.70588	64.7	1.67314	199	5.14614	53	0.59837	4.6	26.778	3	2	96	5.32896	124	76.5	0	110.6	9.21667
1615	1	55	1	0	170.1	1.701	56.6	19.5618	1.10883	75	0	0	0.440917	25	19	36	5.79205	56	1.44816	237	6.12882	114	1.28706	5.1	32.243	1	1	98	5.43998	134	80.5	0	146.8	12.2333
1616	0	54	0	0	159.4	1.594	55.8	21.9613	0.362599	75.3	0	0	0.472396	14	16	11	5.86966	71.9	1.85933	249	6.43914	33	0.37257	4.9	30.057	1	2	89	4.94039	128.5	81	0	12.6	1.05
1618	0	56	0	0	154.4	1.544	48.6	20.3865	0.616576	63.2	0	0	0.409326	13	14	9	4.9299	68.2	1.76365	185	4.7841	61	0.68869	5.1	32.243	1	3	80	4.4408	102	69.5	0	85.0667	7.08889
1619	0	58	0	1	155.2	1.552	55	22.8339	1.60504	77.8	0	1	0.501289	21	14	17	6.28239	50.8	1.31369	273	7.05978	102	1.15158	5.2	33.336	1	1	97	5.38447	107	71.5	0	145.533	12.1278
1620	0	46	84	0	164.3	1.643	48.9	18.1148	0.98061	66.6	0	0	0.405356	22	16	16	4.71395	60.5	1.56453	194	5.01684	77	0.86933	5.1	32.243	2	1	87	4.82937	107	65.5	0	145.567	12.1306
1621	0	53	60	0	152.8	1.528	57.4	24.5847	1.1491	80.8	1	1	0.528796	24	17	13	6.4624	65.9	1.70417	204	5.27544	95	1.07255	5	31.15	1	1	102	5.66202	114.5	73	0	34.0333	2.83611
1622	1	59	0	1	161.5	1.615	68.4	26.2247	0.831916	88.7	0	0	0.549226	23	22	19	7.02484	49.9	1.29041	230	5.9478	75	0.84675	5.2	33.336	1	2	82	4.55182	94.5	62	0	48.5333	4.04444
1623	0	52	18	0	147.7	1.477	41	18.7942	0.406666	60	0	0	0.406229	12	18	10	4.77821	85.5	2.21103	224	5.79264	51	0.57579	5.6	37.708	1	2	79	4.38529	124	87	0	133.933	11.1611
1625	0	54	0	0	152.5	1.525	52.2	22.4456	1.80305	69	0	0	0.452459	24	28	28	5.69239	50.4	1.30334	269	6.95634	127	1.43383	5.2	33.336	1	1	101	5.60651	109.5	69	0	105.933	8.82778
1626	0	51	1	0	157.1	1.571	51.9	21.0288	1.24174	68.5	0	1	0.436028	20	20	22	5.37629	52.7	1.36282	309	7.99074	89	1.00481	4.9	30.057	1	1	87	4.82937	132	82	0	105.933	8.82778
1627	0	50	1	1	157.7	1.577	67.2	27.0213	1.94902	80.4	1	0	0.509829	20	14	11	6.36666	40.1	1.03699	172	4.44792	104	1.17416	5.8	39.894	1	1	90	4.9959	99.5	61.5	1	145.9	12.1583
1628	1	36	1	0	172	1.72	63.6	21.4981	0.680134	73.4	0	0	0.426744	22	13	14	5.37011	40.4	1.04474	143	3.69798	54	0.60966	5	31.15	1	1	94	5.21794	89.5	52.5	0	147.3	12.275
1629	1	58	4.2	0	166.9	1.669	48.4	17.3753	3.74375	69.5	0	0	0.416417	19	15	18	5.43074	43.6	1.1275	236	6.10296	306	3.45474	5.2	33.336	1	3	84	4.66284	142.5	87.5	0	100.6	8.38333
1630	0	61	0	0	149.2	1.492	43	19.3166	1.59965	62	0	0	0.41555	13	13	13	5.12151	51.7	1.33696	229	5.92194	119	1.34351	5	31.15	1	1	93	5.16243	105	66	0	100.6	8.38333
1631	0	35	0	0	157.6	1.576	50.1	20.1709	0.721532	66.5	0	0	0.421954	16	15	13	4.88547	65.7	1.699	170	4.3962	65	0.73385	4.8	28.964	1	1	92	5.10692	86.5	59	0	24.4	2.03333
1632	0	40	12	0	151.4	1.514	47	20.5044	0.651215	64.2	0	0	0.424042	19	20	9	5.00221	65.4	1.69124	233	6.02538	61	0.68869	5.5	36.615	1	1	86	4.77386	106	74	0	144.967	12.0806
1633	1	48	10.2667	1	173.5	1.735	86.5	28.7354	3.19786	97.4	1	0	0.561383	90	61	71	7.09328	37	0.95682	199	5.14614	205	2.31445	4.4	24.592	1	3	91	5.05141	110	75.5	0	145.5	12.125
1634	1	46	27.3	1	160	1.6	65.7	25.6641	1.43418	82	0	0	0.5125	18	22	18	6.63396	40.8	1.05509	210	5.4306	113	1.27577	5.2	33.336	1	1	86	4.77386	123.5	75	0	144.967	12.0806
1635	1	47	0	0	171.5	1.715	62	21.0797	2.74973	74	0	0	0.431487	13	11	17	5.65182	30.9	0.799074	141	3.64626	164	1.85156	5	31.15	1	3	86	4.77386	96.5	61.5	0	22.5667	1.88056
1636	0	48	0	0	159.4	1.594	40.5	15.9396	0.660571	60	0	1	0.376412	18	18	20	4.05889	50.2	1.29817	183	4.73238	45	0.50805	5	31.15	1	1	71	3.94121	101	63.5	0	23.4	1.95
1637	1	48	22	1	183.6	1.836	79.2	23.4952	1.79024	88.8	0	0	0.48366	33	25	23	6.34625	45	1.1637	289	7.47354	137	1.54673	5.4	35.522	1	1	95	5.27345	127	81.5	0	119.033	9.91944
1638	0	55	1	0	146.4	1.464	56.9	26.5479	1.40056	85.2	1	0	0.581967	16	19	9	6.85169	54	1.39644	252	6.51672	94	1.06126	5.1	32.243	1	1	85	4.71835	111	74	0	24.4667	2.03889
1639	1	46	60	0	172.1	1.721	49.9	16.8476	0.371407	63	0	0	0.366066	21	19	12	4.09011	72.6	1.87744	184	4.75824	55	0.62095	4.8	28.964	1	3	92	5.10692	86	57.5	0	121.6	10.1333
1640	0	55	1	0	148.5	1.485	51.1	23.1722	1.05847	79.5	0	0	0.535354	20	19	29	6.53366	46.7	1.20766	264	6.82704	61	0.68869	5.6	37.708	1	1	101	5.60651	114.5	76	0	131.633	10.9694
1642	1	45	52.5	0	168.1	1.681	60.5	21.4102	0.811287	76.7	0	0	0.456276	27	17	19	5.92249	48.6	1.2568	216	5.58576	74	0.83546	4.8	28.964	1	1	93	5.16243	126	85.5	0	74.4667	6.20556
1643	1	51	154	0	165	1.65	63.7	23.3976	0.703729	74.8	0	0	0.453333	14	13	13	5.9873	52.2	1.34989	195	5.0427	74	0.83546	4.8	28.964	3	3	96	5.32896	121	77	0	126.7	10.5583
1644	1	57	5.13333	0	166.4	1.664	66	23.8362	1.10533	86.8	0	0	0.521635	93	69	53	6.77531	57.8	1.49471	216	5.58576	112	1.26448	5.9	40.987	1	1	105	5.82855	120.5	77.5	1	24.3	2.025
1645	1	50	1	1	163.6	1.636	74.1	27.6855	0.725493	89.2	0	0	0.545232	16	15	11	6.9466	45.4	1.17404	202	5.22372	61	0.68869	6.1	43.173	1	2	107	5.93957	128	85	1	25.7667	2.14722
1646	1	57	12	0	173.8	1.738	70.7	23.4056	2.7878	86.5	0	0	0.497699	21	15	16	6.62467	35	0.9051	227	5.87022	170	1.9193	5.1	32.243	1	2	96	5.32896	133	85	0	72.0667	6.00556
1648	1	52	0	0	175.3	1.753	54.8	17.8327	1.53467	74	0	1	0.422133	20	22	17	5.45389	39.5	1.02147	203	5.24958	108	1.21932	5.5	36.615	1	1	89	4.94039	97	61.5	0	143.7	11.975
1650	1	49	0	0	176.1	1.761	75.6	24.3783	2.01025	87.4	0	0	0.496309	14	11	18	6.50542	46.3	1.19732	207	5.35302	164	1.85156	5	31.15	1	2	97	5.38447	101.5	64	0	130.767	10.8972
1651	0	52	0	0	165.1	1.651	64.4	23.6261	1.04061	80	1	0	0.484555	8	12	7	6.03794	56.6	1.46368	191	4.93926	73	0.82417	5.4	35.522	1	1	80	4.4408	121	75.5	0	82.1667	6.84722
1652	1	53	56	0	170.8	1.708	51.4	17.6192	0.300205	66.3	0	0	0.388173	14	12	11	4.75265	53.9	1.39385	155	4.0083	32	0.36128	4.8	28.964	1	1	100	5.551	98.5	65	0	31.0667	2.58889
1654	1	46	0	0	167.9	1.679	65.7	23.3058	0.633063	78.3	0	1	0.466349	21	15	20	6.0801	58.4	1.51022	261	6.74946	71	0.80159	5	31.15	1	2	99	5.49549	102	62.5	0	141.167	11.7639
1655	1	59	0	1	177.1	1.771	82.3	26.2399	1.37483	91	1	0	0.513834	32	24	30	6.77056	64	1.65504	197	5.09442	155	1.74995	5.5	36.615	1	2	103	5.71753	146	97.5	0	14.1	1.175
1656	0	42	12	0	160.8	1.608	49.6	19.1827	0.464193	64.8	0	1	0.402985	12	13	12	4.6081	73.8	1.90847	183	4.73238	47	0.53063	4.9	30.057	1	1	86	4.77386	91.5	59	0	134.133	11.1778
1658	1	53	18	0	171	1.71	62.5	21.3741	1.13694	80.4	0	0	0.470175	31	17	30	6.21121	41.3	1.06802	224	5.79264	84	0.94836	4.9	30.057	1	1	93	5.16243	102.5	63	0	84.1667	7.01389
1659	1	56	245	0	163.9	1.639	54.3	20.2135	0.483315	71.5	0	0	0.436242	11	16	17	5.73786	49.7	1.28524	169	4.37034	47	0.53063	5.248	33.8606	3	3	95	5.27345	144	94	1	26.7333	2.22778
1661	1	47	36	0	181.1	1.811	89.1	27.1669	0.79131	96.1	1	0	0.530646	29	32	43	6.77344	58.7	1.51798	210	5.4306	79	0.89191	5.4	35.522	1	2	102	5.66202	170.5	109.5	0	25.6667	2.13889
1662	1	44	154	0	170	1.7	54.8	18.9619	0.376337	68.2	0	1	0.401176	28	20	38	4.90346	89.5	2.31447	255	6.5943	67	0.75643	4.7	27.871	3	3	82	4.55182	104.5	66.5	0	139.767	11.6472
1664	0	47	0	0	153.6	1.536	47	19.9212	1.38014	63	0	0	0.410156	12	18	9	4.89093	39.8	1.02923	153	3.95658	79	0.89191	5.2	33.336	1	1	85	4.71835	113.5	75	0	17	1.41667
1665	0	47	22	0	165.5	1.655	68.6	25.0454	0.758617	84.6	1	0	0.511178	58	46	31	6.22613	87.1	2.25241	199	5.14614	80	0.9032	5.5	36.615	1	1	98	5.43998	132	83	0	140.067	11.6722
1668	0	38	0	0	153.7	1.537	41.1	17.3978	0.334418	58.2	0	0	0.37866	13	15	6	3.98114	78	2.01708	195	5.0427	38	0.42902	5.5	36.615	1	1	96	5.32896	102.5	69.5	0	86.3333	7.19444
1670	1	45	54	0	166.4	1.664	65.9	23.8001	2.39352	74.3	0	1	0.446514	11	11	11	5.89847	34.3	0.886998	212	5.48232	168	1.89672	4.8	28.964	1	3	101	5.60651	101	56.5	0	150.067	12.5056
1673	0	47	0	0	150.4	1.504	54.6	24.1378	0.682277	66.5	0	0	0.442154	14	12	13	5.45079	61.2	1.58263	185	4.7841	63	0.71127	5.1	32.243	1	1	86	4.77386	113.5	66.5	0	145.9	12.1583
1674	0	57	0	0	164.1	1.641	57.1	21.2041	0.558465	68.2	0	1	0.4156	16	19	22	5.0659	75.7	1.9576	194	5.01684	58	0.65482	5.5	36.615	1	1	89	4.94039	110.5	67.5	0	120.067	10.0056
1676	0	35	0	0	165.5	1.655	56.5	20.6278	0.513262	68	0	0	0.410876	10	10	10	4.6954	63.2	1.63435	226	5.84436	44	0.49676	5.4	35.522	1	1	97	5.38447	99	67.5	0	145.833	12.1528
1677	1	56	8.4	0	174.5	1.745	52.5	17.2412	0.785943	72.1	0	0	0.413181	13	13	8	5.3126	43.1	1.11457	215	5.5599	61	0.68869	5.2	33.336	1	3	99	5.49549	115.5	69.5	0	50.1	4.175
1678	0	35	0	0	152.7	1.527	49.5	21.2289	0.859251	62.8	0	0	0.411264	9	12	8	4.74871	48.4	1.25162	182	4.70652	62	0.69998	5	31.15	1	1	108	5.99508	116	70	0	145.833	12.1528
1679	0	59	0	0	146.6	1.466	53.5	24.8935	0.733894	69	0	0	0.470668	20	21	13	5.9886	52.5	1.35765	213	5.50818	57	0.64353	5.2	33.336	1	3	90	4.9959	117.5	76	0	105.733	8.81111
1680	1	62	1	0	157.1	1.571	49.5	20.0564	0.225672	68.2	0	1	0.434118	13	21	18	5.71878	82.4	2.13086	206	5.32716	38	0.42902	5.9	40.987	1	2	98	5.43998	94.5	62	0	105.733	8.81111
1681	1	43	12	1	178.1	1.781	95.1	29.9815	2.50873	98.7	1	0	0.554183	48	22	43	7.00657	34.8	0.899928	196	5.06856	153	1.72737	5	31.15	1	1	99	5.49549	123	77	0	145.867	12.1556
1682	1	51	308	1	172	1.72	68.4	23.1206	0.38631	85.3	0	1	0.49593	21	19	31	6.42074	87	2.24982	229	5.92194	59	0.66611	5.4	35.522	4	2	101	5.60651	128	78.5	0	43.4333	3.61944
1683	0	45	27.3	0	159	1.59	48.1	19.0261	0.431573	59	0	0	0.371069	12	10	8	3.92579	77.2	1.99639	178	4.60308	50	0.5645	4.8	28.964	1	1	98	5.43998	96	62	0	48.8667	4.07222
1684	1	41	0	0	168.4	1.684	50.9	17.9487	0.295211	65	0	1	0.385986	16	12	14	4.53391	71.6	1.85158	178	4.60308	43	0.48547	4.7	27.871	1	1	94	5.21794	112.5	71	0	90.3	7.525
1687	1	42	0	0	170.4	1.704	68.2	23.488	1.48379	82	0	0	0.481221	19	15	25	6.25018	37.7	0.974922	207	5.35302	103	1.16287	4.9	30.057	1	2	90	4.9959	102.5	63.5	0	144.9	12.075
1688	0	53	0	0	156	1.56	59.8	24.5726	0.885214	78	0	0	0.5	12	16	16	6.20497	71.3	1.84382	233	6.02538	82	0.92578	5.7	38.801	1	1	91	5.05141	115.5	69.5	0	117.367	9.78056
1690	0	53	126	0	158.7	1.587	51.7	20.5275	1.2004	76	0	0	0.478891	10	12	7	5.96517	40.6	1.04992	143	3.69798	59	0.66611	5	31.15	2	1	84	4.66284	91	53.5	0	102.9	8.575
1691	1	43	0	1	167.7	1.677	72.4	25.7438	1.3256	85	0	0	0.506857	40	19	73	6.53618	47.7	1.23352	248	6.41328	118	1.33222	5.1	32.243	1	1	99	5.49549	129	79.5	0	147.933	12.3278
1692	1	49	318.5	0	170.1	1.701	52.6	18.1793	0.316521	68.5	0	0	0.402704	36	32	322	5.01245	60.2	1.55677	165	4.2669	37	0.41773	4.5	25.685	4	3	93	5.16243	121.5	77.5	1	152.3	12.6917
1693	1	60	308	0	157	1.57	53.2	21.583	0.262875	74	0	0	0.471338	22	33	47	6.23001	81.8	2.11535	167	4.31862	42	0.47418	4.9	30.057	4	3	98	5.43998	125	75.5	0	115.8	9.65
1694	0	41	0	0	158.5	1.585	56.4	22.4502	0.619224	70.2	0	0	0.442902	8	8	7	5.35377	57.6	1.48954	181	4.68066	49	0.55321	4.5	25.685	1	1	86	4.77386	89	57	0	146.7	12.225
1696	1	44	12	0	177.8	1.778	75.4	23.8511	1.97751	83	0	0	0.466817	26	15	37	6.11231	46.6	1.20508	202	5.22372	169	1.90801	4.9	30.057	1	2	93	5.16243	142.5	94.5	0	146.067	12.1722
1697	1	46	4.2	1	164.4	1.644	58.8	21.7557	1.09412	77	0	0	0.46837	30	20	19	6.10368	45.1	1.16629	211	5.45646	93	1.04997	4.7	27.871	1	1	89	4.94039	118	76	0	122.1	10.175
1698	1	51	36	0	167.5	1.675	62.3	22.2054	0.582412	76	0	0	0.453731	7	17	12	5.95652	61.4	1.5878	173	4.47378	69	0.77901	4.6	26.778	1	1	99	5.49549	105	69	0	144.533	12.0444
1699	1	60	126	0	165.1	1.651	60	22.0119	0.345796	78.5	0	0	0.475469	19	17	18	6.31152	62.2	1.60849	233	6.02538	40	0.4516	5.1	32.243	2	3	105	5.82855	121.5	81	0	36.6333	3.05278
1700	1	43	84	0	164.1	1.641	51.6	19.1616	0.879787	67	0	0	0.408288	25	22	10	5.11381	39.1	1.01113	172	4.44792	70	0.7903	5.1	32.243	2	3	99	5.49549	95.5	61.5	0	146.733	12.2278
1701	0	49	0	0	160.4	1.604	51.2	19.9004	1.03275	69.3	0	0	0.432045	17	13	12	5.27632	45.2	1.16887	185	4.7841	61	0.68869	5	31.15	1	3	86	4.77386	88.5	52.5	0	136.233	11.3528
1702	1	45	252	0	177.7	1.777	74.5	23.5929	0.769625	89	0	0	0.500844	19	22	19	6.43276	59.6	1.54126	171	4.42206	78	0.88062	5.4	35.522	3	1	88	4.88488	126.5	80.5	0	84.3	7.025
1703	0	45	1	0	161.1	1.611	47.1	18.148	0.643169	66.5	0	0	0.412787	13	18	11	4.82337	72.9	1.88519	170	4.3962	61	0.68869	5.4	35.522	1	1	86	4.77386	100	63	0	55.5333	4.62778
1706	1	54	132	1	168.9	1.689	64.5	22.61	8.45783	82.5	0	0	0.488455	32	20	68	6.53339	37.3	0.964578	174	4.49964	566	6.39014	5.5	36.615	2	2	109	6.05059	130.5	82.5	1	120.7	10.0583
1707	0	49	12	0	143.2	1.432	46.4	22.6273	0.503597	66.4	0	0	0.463687	14	10	8	5.72337	77.6	2.00674	222	5.74092	57	0.64353	5.2	33.336	1	1	96	5.32896	99	62	0	26.7333	2.22778
1708	0	38	0	0	155.5	1.555	73.3	30.314	2.74819	91.8	1	0	0.590354	7	12	13	6.80081	34.4	0.889584	206	5.32716	118	1.33222	5.5	36.615	1	1	93	5.16243	127	76	0	108.967	9.08056
1709	1	62	154	0	173.6	1.736	85.3	28.3041	1.66793	91	1	0	0.524194	18	17	20	6.96835	36.2	0.936132	225	5.8185	111	1.25319	5	31.15	3	2	91	5.05141	123	77	0	113.633	9.46944
1710	0	58	0	0	154.9	1.549	48.3	20.13	1.43288	67	0	0	0.432537	20	28	14	5.376	61.6	1.59298	214	5.53404	120	1.3548	5.5	36.615	1	1	89	4.94039	108.5	75	0	11.7667	0.980556
1714	1	56	0	1	161.2	1.612	66.4	25.5528	0.577281	90.2	1	0	0.559553	24	18	15	7.02695	63.3	1.63694	226	5.84436	64	0.72256	5.9	40.987	1	3	97	5.38447	109	64	0	36.4	3.03333
1715	1	47	1	1	169.7	1.697	71.7	24.8975	1.36949	87.8	0	0	0.517384	34	21	19	6.66486	46.1	1.19215	197	5.09442	112	1.26448	5.6	37.708	1	2	96	5.32896	109	70.5	0	144.033	12.0028
1716	1	53	90	0	165	1.65	58.3	21.4141	0.153437	74	0	0	0.448485	12	20	15	5.87568	67	1.73262	180	4.6548	20	0.2258	5.2	33.336	2	1	104	5.77304	111.5	72	0	73.1	6.09167
1717	1	67	4.2	0	156.1	1.561	56.3	23.1048	0.957019	84.5	0	1	0.54132	19	18	15	7.01845	40.7	1.0525	188	4.86168	69	0.77901	5.1	32.243	1	3	86	4.77386	110.5	71	0	30.3667	2.53056
1718	1	65	308	0	160.4	1.604	58.8	22.8543	9.63995	86.5	0	1	0.539277	18	28	21	7.08812	33.7	0.871482	209	5.40474	559	6.31111	5.1	32.243	4	2	100	5.551	101	67.5	0	74.4	6.2
1723	0	63	0	1	157	1.57	60	24.3418	0.822869	72	0	0	0.458599	23	18	19	5.85462	65.1	1.68349	241	6.23226	75	0.84675	4.4	24.592	1	1	91	5.05141	95.5	60	0	39.6667	3.30556
1724	0	63	0	1	150.7	1.507	53.3	23.4693	1.94159	72	0	0	0.47777	17	15	15	6.11036	51.8	1.33955	264	6.82704	138	1.55802	5.4	35.522	1	1	97	5.38447	114	68	0	38.5	3.20833
1725	1	64	1	0	158.5	1.585	58	23.0871	0.387509	81	0	0	0.511041	13	13	12	6.73863	46.1	1.19215	131	3.38766	33	0.37257	4.8	28.964	1	3	92	5.10692	145	86	0	104.767	8.73056
1726	1	64	12	0	158.7	1.587	61.8	24.5377	2.32457	86	0	0	0.541903	20	19	21	7.07017	31.6	0.817176	140	3.6204	132	1.49028	4.8	28.964	1	1	87	4.82937	120	72.5	0	24.2	2.01667
1727	0	55	0	0	155.8	1.558	51.3	21.134	0.655092	68.3	0	1	0.438383	18	18	9	5.41864	82.6	2.13604	216	5.58576	74	0.83546	5.1	32.243	1	1	93	5.16243	106	63	0	53.7	4.475
1728	1	43	399	0	162.2	1.622	68.7	26.1129	1.63405	84.8	0	1	0.522811	25	22	31	6.69341	40.9	1.05767	158	4.08588	126	1.42254	4.7	27.871	4	3	95	5.27345	125.5	77	0	146.3	12.1917
1732	1	52	1	1	179.3	1.793	80.9	25.1645	1.76936	86.5	0	0	0.482432	34	22	14	6.4169	44	1.13784	184	4.75824	141	1.59189	5.4	35.522	1	3	102	5.66202	116.5	78	0	110	9.16667
1733	1	48	84	0	166.2	1.662	61	22.0835	0.635397	76.8	0	0	0.462094	21	15	12	6.04168	52.9	1.36799	211	5.45646	64	0.72256	5.2	33.336	2	3	103	5.71753	117.5	78	0	45.8667	3.82222
1735	1	61	66	0	166.3	1.663	61.9	22.3824	0.761341	84.8	0	1	0.509922	10	12	8	6.69784	46.9	1.21283	181	4.68066	62	0.69998	5	31.15	1	2	96	5.32896	121.5	81	0	58.3333	4.86111
1736	1	61	126	0	176.1	1.761	61.6	19.8638	0.833988	74	0	1	0.420216	20	18	15	5.55762	37.1	0.959406	175	4.5255	58	0.65482	5	31.15	2	2	104	5.77304	137.5	83	0	90.2667	7.52222
1737	0	60	0	0	160.4	1.604	64.2	24.9532	0.872267	89	1	0	0.554863	21	18	12	6.72255	55.9	1.44557	219	5.66334	56	0.63224	5.9	40.987	1	2	99	5.49549	115	65.5	0	97.5333	8.12778
1738	0	58	66	1	157.5	1.575	64.8	26.1224	2.03781	80	1	0	0.507937	23	17	12	6.41739	46.4	1.1999	236	6.10296	124	1.39996	5.2	33.336	1	1	103	5.71753	126.5	79.5	0	26.1	2.175
1740	0	55	1	0	162	1.62	49.8	18.9758	0.259949	59.6	0	0	0.367901	17	21	12	3.94557	72.6	1.87744	157	4.06002	28	0.31612	5.1	32.243	1	2	74	4.10774	118	73.5	0	61.2667	5.10556
1741	0	53	1	0	158.2	1.582	59.2	23.6542	0.249952	76	0	0	0.480405	14	20	15	5.95434	95	2.4567	229	5.92194	31	0.34999	5.2	33.336	1	1	93	5.16243	101.5	62	0	21.5333	1.79444
1743	1	37	84	0	174.6	1.746	61.4	20.1409	1.94568	74.8	0	1	0.428408	18	16	22	5.39564	49	1.26714	233	6.02538	178	2.00962	5	31.15	2	1	91	5.05141	115	69	0	147.567	12.2972
1744	0	39	1.06167	0	160.5	1.605	50	19.4097	0.460265	67.8	0	0	0.42243	15	17	8	4.94087	59.3	1.5335	178	4.60308	36	0.40644	5.4	35.522	1	1	85	4.71835	84	53	0	144.5	12.0417
1745	0	38	0	0	148.6	1.486	41.9	18.9748	0.526662	58	0	0	0.39031	18	18	8	4.28633	68.5	1.77141	174	4.49964	55	0.62095	4.7	27.871	1	1	84	4.66284	97	60	0	145.567	12.1306
1748	0	40	0	0	161.2	1.612	46.7	17.9716	1.27439	65.3	0	0	0.405087	39	28	39	4.63989	48.2	1.24645	191	4.93926	81	0.91449	4.8	28.964	1	1	80	4.4408	84	56.5	0	133.7	11.1417
1749	1	39	12	0	162	1.62	53.9	20.538	0.378054	68	0	1	0.419753	15	23	14	5.25985	47.2	1.22059	156	4.03416	37	0.41773	5.5	36.615	1	3	93	5.16243	95.5	64.5	0	114.233	9.51944
1750	1	54	0	0	162.7	1.627	54.8	20.7017	0.745636	77.8	0	0	0.478181	20	23	15	6.25772	71.5	1.84899	249	6.43914	97	1.09513	5.8	39.894	1	2	105	5.82855	126	78	0	73.9	6.15833
1751	0	54	0	0	166.1	1.661	69.3	25.1185	1.45347	81.3	1	0	0.489464	21	21	27	6.14927	56.7	1.46626	205	5.3013	104	1.17416	5.2	33.336	1	1	88	4.88488	109.5	67	0	120.1	10.0083
1753	0	49	0	0	154.4	1.544	51.3	21.519	1.04638	74	0	0	0.479275	19	13	19	5.92745	54	1.39644	220	5.6892	72	0.81288	5.8	39.894	1	1	105	5.82855	109.5	50	0	36.2667	3.02222
1754	0	55	0	0	157.4	1.574	55.1	22.2404	0.638774	83.5	1	0	0.530496	19	24	27	6.43693	72.2	1.86709	176	4.55136	53	0.59837	5.7	38.801	1	1	98	5.43998	104	66	0	52.6333	4.38611
1755	0	41	0	0	160.9	1.609	59.7	23.0602	1.06156	80.9	1	0	0.502797	13	13	12	6.10189	40.5	1.04733	180	4.6548	52	0.58708	4.8	28.964	1	1	92	5.10692	112.5	70	0	133.733	11.1444
1759	0	50	44	0	163.7	1.637	55.1	20.5615	0.745886	75	0	0	0.458155	19	22	14	5.61893	95	2.4567	191	4.93926	87	0.98223	5	31.15	1	1	89	4.94039	162	96	0	58.4	4.86667
1760	0	51	18	0	158.6	1.586	57.3	22.7797	0.542885	70	0	0	0.441362	22	24	64	5.45712	65	1.6809	222	5.74092	49	0.55321	5	31.15	1	1	89	4.94039	109.5	70	0	71.8333	5.98611
1761	0	41	0	0	154.5	1.545	46.3	19.3965	0.251908	67.7	0	0	0.438188	12	16	9	5.23291	48.1	1.24387	163	4.21518	16	0.18064	5.1	32.243	1	1	82	4.55182	107.5	64.5	0	72.3333	6.02778
1762	0	58	10.02	0	153.9	1.539	49.3	20.8147	1.69216	71.2	0	1	0.462638	30	24	16	5.82797	50.4	1.30334	241	6.23226	111	1.25319	5.2	33.336	1	1	88	4.88488	116.5	72	0	35.7	2.975
1763	0	53	1	0	146.2	1.462	43	20.1175	0.433773	74.5	0	1	0.509576	16	21	14	6.20108	67.9	1.75589	238	6.15468	36	0.40644	5.5	36.615	1	1	80	4.4408	82	55.5	0	67.3	5.60833
1764	0	51	36	1	159.1	1.591	47.9	18.9232	0.814558	74	0	0	0.465116	25	16	17	5.71296	67.9	1.75589	253	6.54258	66	0.74514	5	31.15	1	1	93	5.16243	115	78	0	111.567	9.29722
1765	0	44	12	0	160.9	1.609	61.5	23.7554	0.541213	87.5	1	0	0.543816	8	10	8	6.42529	63.4	1.63952	219	5.66334	39	0.44031	5.2	33.336	1	1	90	4.9959	111	69	0	18.1667	1.51389
1766	0	55	0	0	163.4	1.634	49.8	18.652	0.423204	66.5	0	1	0.406977	18	23	16	4.8232	91.4	2.3636	221	5.71506	51	0.57579	5.7	38.801	1	1	87	4.82937	95	56	0	146.9	12.2417
1767	0	48	27.3	0	156.5	1.565	54.9	22.4153	0.806346	67.2	0	0	0.429393	13	11	17	5.2441	64	1.65504	169	4.37034	74	0.83546	5.4	35.522	1	1	99	5.49549	107	68	0	133.767	11.1472
1769	0	42	2.8	0	155.5	1.555	53	21.9187	0.370861	70	0	0	0.450161	39	39	55	5.44666	67.4	1.74296	227	5.87022	34	0.38386	4.7	27.871	1	1	92	5.10692	110.5	72.5	0	139.933	11.6611
1770	0	58	0	0	151.4	1.514	35.1	15.3128	0.37027	64.5	0	0	0.426024	13	21	15	5.14723	69.7	1.80244	272	7.03392	32	0.36128	5.2	33.336	1	1	82	4.55182	110.5	70.5	0	90.9667	7.58056
1771	0	42	1	0	162.1	1.621	46.1	17.5443	0.211039	64.8	0	0	0.399753	5	11	11	4.53572	50.5	1.30593	160	4.1376	14	0.15806	5.1	32.243	1	1	89	4.94039	91.5	51.5	0	115.533	9.62778
1772	0	55	0	0	152.5	1.525	51.4	22.1016	0.763866	80	1	0	0.52459	12	13	18	6.39183	66.8	1.72745	241	6.23226	61	0.68869	5.4	35.522	1	1	85	4.71835	107.5	64	0	35.8	2.98333
1773	0	56	0	0	145.2	1.452	55.5	26.3245	3.58542	76	0	0	0.523416	11	14	11	6.53703	52.5	1.35765	236	6.10296	261	2.94669	5.6	37.708	1	1	94	5.21794	130.5	85	0	47.8333	3.98611
1775	1	42	18	1	174.2	1.742	81.6	26.8902	2.20191	90.8	1	0	0.52124	88	40	45	6.6844	43.9	1.13525	244	6.30984	173	1.95317	5.4	35.522	1	1	99	5.49549	131	85	0	109.733	9.14444
1777	1	42	66	0	180.6	1.806	57.1	17.5066	0.599687	70	0	0	0.387597	7	15	18	4.61229	50	1.293	207	5.35302	56	0.63224	4.7	27.871	1	3	101	5.60651	97	59	0	96.1333	8.01111
1779	0	36	60	0	161.3	1.613	46	17.6803	0.375431	64.9	0	0	0.402356	21	20	19	4.48376	60.7	1.5697	167	4.31862	30	0.3387	4.8	28.964	1	1	80	4.4408	87.5	54.5	0	47.9667	3.99722
1782	1	51	235	0	161.2	1.612	56.1	21.589	0.28721	78.8	0	0	0.488834	13	11	19	6.31964	93	2.40498	237	6.12882	49	0.55321	5.1	32.243	3	1	105	5.82855	113.5	77	0	107.067	8.92222
1784	0	46	60	0	167	1.67	54.4	19.5059	0.571841	65	0	0	0.389222	9	18	6	4.37744	67.2	1.73779	182	4.70652	53	0.59837	4.6	26.778	1	1	70	3.8857	101	65.5	0	149.567	12.4639
1785	1	52	84	0	169.9	1.699	65.8	22.795	0.510253	80	0	0	0.470865	21	23	19	6.17566	77	1.99122	220	5.6892	73	0.82417	5.4	35.522	2	3	104	5.77304	112.5	76	0	26.6	2.21667
1790	1	37	0	0	175.5	1.755	69.1	22.4349	0.58255	74	0	0	0.421652	20	13	12	5.29258	51.7	1.33696	184	4.75824	60	0.6774	5.2	33.336	1	2	92	5.10692	112	69	0	151.567	12.6306
1791	0	42	1	0	159.2	1.592	63	24.8573	0.971197	70	0	0	0.439698	9	16	87	5.37199	53	1.37058	221	5.71506	75	0.84675	4.8	28.964	1	1	77	4.27427	142.5	86.5	0	146.767	12.2306
1792	1	42	0	1	174.6	1.746	84	27.5544	0.44206	93	1	0	0.532646	23	14	11	6.72583	49.8	1.28783	132	3.41352	39	0.44031	4.9	30.057	1	1	91	5.05141	145.5	92	1	109.6	9.13333
1795	0	48	0	0	152.9	1.529	43.6	18.6497	0.517329	63.4	0	0	0.41465	8	14	8	4.90995	64.3	1.6628	238	6.15468	46	0.51934	5.4	35.522	1	1	85	4.71835	89	56.5	0	134.533	11.2111
1796	0	46	84	0	157.1	1.571	46	18.6383	0.585385	66	0	0	0.420115	11	22	23	4.9915	56.6	1.46368	156	4.03416	44	0.49676	5	31.15	2	1	85	4.71835	89	55	0	25.9333	2.16111
1799	0	52	0	0	168	1.68	61.2	21.6837	0.91155	81	1	0	0.482143	12	15	11	5.97416	53.5	1.38351	212	5.48232	57	0.64353	5.35	34.9755	1	1	72	3.99672	121	75	0	122.1	10.175
1800	0	58	27.3	0	158.2	1.582	39.9	15.9426	0.541818	61	0	0	0.385588	12	14	11	4.38608	63.6	1.6447	193	4.99098	46	0.51934	5.7	38.801	1	1	98	5.43998	114	71	0	22.9667	1.91389
1801	1	55	132	0	173.6	1.736	63.7	21.1368	0.837646	82	0	0	0.47235	15	19	23	6.22113	61.6	1.59298	207	5.35302	90	1.0161	5	31.15	2	2	103	5.71753	119.5	69.5	0	52.6667	4.38889
1804	1	40	1	1	165	1.65	102.8	37.7594	5.91098	104.8	1	0	0.635152	77	45	47	7.51938	29	0.74994	221	5.71506	326	3.68054	5.656	38.3201	1	3	101	5.60651	146	91.5	1	84.6667	7.05556
1805	0	37	0	0	160.8	1.608	52.4	20.2656	0.444155	65.8	0	0	0.409204	20	15	12	4.67444	77.8	2.01191	173	4.47378	48	0.54192	5.5	36.615	1	1	97	5.38447	97.5	59	0	151.367	12.6139
1807	0	48	0	0	160.8	1.608	56.2	21.7352	0.433588	72.2	0	0	0.449005	21	22	32	5.52667	52.7	1.36282	180	4.6548	30	0.3387	5.1	32.243	1	1	90	4.9959	100.5	59.5	0	144.367	12.0306
1809	0	47	1	0	162.5	1.625	56.7	21.4722	0.352407	78	0	0	0.48	6	15	10	5.88479	56.4	1.4585	185	4.7841	24	0.27096	5.248	33.8606	1	1	92	5.10692	91.5	62	0	123.733	10.3111
1815	1	45	126	1	173.1	1.731	75.2	25.0971	1.53525	82.5	0	0	0.476603	33	18	32	6.25508	45	1.1637	235	6.0771	131	1.47899	4.8	28.964	2	3	89	4.94039	128	76.5	0	136.733	11.3944
1816	1	57	66	0	167.6	1.676	68.6	24.4217	1.57995	84.6	0	0	0.504773	19	21	32	6.68206	39.6	1.02406	260	6.7236	114	1.28706	5.5	36.615	1	1	98	5.43998	145.5	97.5	0	48.0333	4.00278
1817	1	47	22	0	170.4	1.704	79.1	27.2419	0.745508	87.4	0	0	0.512911	22	10	16	6.65114	48.7	1.25938	216	5.58576	68	0.76772	5.4	35.522	1	2	100	5.551	132.5	84.5	0	24.4333	2.03611
1818	0	59	22	0	148.5	1.485	55.9	25.3489	0.560188	78.8	0	0	0.53064	17	12	14	6.53709	68.2	1.76365	239	6.18054	50	0.5645	5.4	35.522	1	1	102	5.66202	126.5	68.5	0	9.9	0.825
1819	1	48	180	1	168.5	1.685	70	24.6546	0.454225	85.2	0	0	0.505638	27	22	79	6.53317	56.9	1.47143	208	5.37888	47	0.53063	5.1	32.243	3	2	97	5.38447	137	87	0	144.6	12.05
1821	1	53	105	0	168.4	1.684	52.5	18.5129	2.8785	69.8	0	1	0.414489	24	18	21	5.36469	42.3	1.09388	210	5.4306	234	2.64186	5.4	35.522	2	2	103	5.71753	129	88.5	0	76.6	6.38333
1822	1	48	1	0	174.8	1.748	83.7	27.3932	1.9212	91.4	1	0	0.522883	20	16	16	6.81046	31	0.80166	220	5.6892	107	1.20803	5	31.15	1	3	91	5.05141	122	80.5	0	144.6	12.05
1826	0	57	0	0	153.1	1.531	52.8	22.526	1.20329	64	0	0	0.418027	13	18	10	5.18004	54.5	1.40937	217	5.61162	99	1.11771	5.5	36.615	1	1	105	5.82855	120	76.5	0	25	2.08333
1828	1	38	0	0	179	1.79	75.7	23.626	0.405253	74	0	0	0.413408	13	17	12	5.16549	63.9	1.65245	200	5.172	53	0.59837	4.8	28.964	1	1	102	5.66202	125	83.5	0	146.633	12.2194
1829	1	43	18	0	171.4	1.714	85.6	29.1375	0.584405	89.6	0	0	0.522754	25	15	24	6.67056	71.2	1.84123	236	6.10296	79	0.89191	5.1	32.243	1	1	101	5.60651	144.5	88.5	0	96.3667	8.03056
1830	1	51	252	0	167.8	1.678	59.7	21.2027	0.849737	76.6	0	0	0.456496	20	20	22	5.97726	62.3	1.61108	204	5.27544	99	1.11771	5.2	33.336	3	1	90	4.9959	115	71.5	0	114.267	9.52222
1832	1	44	1	0	163.3	1.633	51.8	19.4248	1.13324	68.5	0	0	0.419473	19	20	21	5.34385	37	0.95682	184	4.75824	84	0.94836	4.8	28.964	1	3	94	5.21794	124	79	0	96	8
1833	0	63	0	0	153.7	1.537	53.8	22.7737	0.772593	70	0	1	0.455433	18	18	12	5.79596	57.8	1.49471	242	6.25812	62	0.69998	5.5	36.615	1	1	93	5.16243	115	65	0	111.633	9.30278
1834	1	42	308	1	183.7	1.837	82.3	24.3883	1.04077	87.8	0	0	0.477953	64	29	32	6.20695	47.1	1.21801	234	6.05124	86	0.97094	5.1	32.243	4	3	102	5.66202	115	75	0	11.7667	0.980556
1835	0	42	1	0	162.6	1.626	49.8	18.836	0.546143	65.4	0	0	0.402214	15	15	6	4.59177	66.6	1.72228	184	4.75824	49	0.55321	4.8	28.964	1	1	80	4.4408	92	57	0	145.367	12.1139
1836	1	40	0	0	172.1	1.721	63.4	21.4056	0.756305	76.5	0	0	0.444509	12	12	10	5.68312	51.3	1.32662	173	4.47378	73	0.82417	4.9	30.057	1	2	89	4.94039	112.5	70.5	0	146.667	12.2222
1838	1	54	1	0	183.5	1.835	65.7	19.5116	1.53615	80.5	0	1	0.438692	16	9	10	5.78605	36.2	0.936132	208	5.37888	95	1.07255	5.1	32.243	1	2	98	5.43998	108.5	66.5	0	145.1	12.0917
1839	0	51	0	1	162.2	1.622	65	24.7065	1.99808	74	0	0	0.456227	18	10	12	5.78221	36.8	0.951648	209	5.40474	101	1.14029	5.5	36.615	1	1	108	5.99508	132.5	79	0	132.967	11.0806
1840	1	47	126	0	172.5	1.725	67.6	22.7179	0.816481	78	0	0	0.452174	16	8	13	5.92345	47	1.21542	182	4.70652	73	0.82417	5.2	33.336	2	2	99	5.49549	132	87.5	0	132.633	11.0528
1842	1	43	54	0	166.4	1.664	63.9	23.0778	0.724632	75	0	0	0.450721	19	17	11	5.83262	59.5	1.53867	194	5.01684	86	0.97094	5	31.15	1	3	91	5.05141	111	70.5	0	130.033	10.8361
1844	0	54	0	0	155.3	1.553	46.9	19.446	0.714768	64.2	0	0	0.413393	12	15	10	4.98993	58.2	1.50505	226	5.84436	58	0.65482	5.1	32.243	1	1	98	5.43998	108	68.5	0	12.1667	1.01389
1845	1	52	0	1	157.9	1.579	76.8	30.8033	1.28059	88	0	0	0.557315	32	19	16	7.10405	43.4	1.12232	244	6.30984	111	1.25319	5.1	32.243	1	2	87	4.82937	122.5	77.5	0	96.2	8.01667
1846	1	43	126	1	172.3	1.723	70.7	23.8149	0.495366	82	0	0	0.475914	17	16	20	6.16861	46.8	1.21025	156	4.03416	43	0.48547	4.9	30.057	2	2	89	4.94039	100	62.5	0	145.033	12.0861
1847	0	45	54	0	157.9	1.579	57.6	23.1025	1.33396	72	0	0	0.455985	12	15	11	5.62696	51.8	1.33955	210	5.4306	94	1.06126	4.8	28.964	1	2	90	4.9959	107	69	0	12.4667	1.03889
1849	0	58	12	0	150.7	1.507	42.6	18.7579	0.504125	73.8	0	0	0.489715	15	20	10	6.05479	66.6	1.72228	201	5.19786	40	0.4516	5.452	36.0904	1	1	92	5.10692	91.5	59	0	11.6667	0.972222
1850	0	50	240.66	0	155.9	1.559	37.9	15.5936	0.355256	58	0	0	0.372033	18	12	29	3.94453	89.1	2.30413	207	5.35302	44	0.49676	4.9	30.057	3	1	109	6.05059	91	57.5	0	7.9	0.658333
1851	0	52	0	0	159.4	1.594	59.3	23.3388	1.25922	74	0	0	0.464241	12	13	8	5.82389	53.7	1.38868	215	5.5599	90	1.0161	5.4	35.522	1	2	103	5.71753	119.5	72	0	84.9667	7.08056
1852	0	45	1	0	157.9	1.579	54.9	22.0195	0.766093	74.8	0	0	0.473718	13	15	15	5.79847	62.4	1.61366	192	4.96512	61	0.68869	4.8	28.964	1	1	89	4.94039	108	70.5	0	24.0333	2.00278
1853	0	50	245	0	167.3	1.673	57.9	20.6865	0.508173	68.4	0	1	0.408846	19	17	13	4.85585	81.6	2.11018	202	5.22372	56	0.63224	5.4	35.522	3	1	105	5.82855	133.5	85	0	109.9	9.15833
1854	0	59	0	0	153.4	1.534	45.5	19.3357	2.15357	70	0	0	0.456323	11	14	12	5.75189	43.7	1.13008	248	6.41328	120	1.3548	5.2	33.336	1	1	103	5.71753	118	75.5	0	9.9	0.825
1856	0	49	1	0	154.6	1.546	46.3	19.3714	1.2531	65	0	0	0.42044	7	16	14	5.06385	56.9	1.47143	184	4.75824	98	1.10642	5.1	32.243	1	1	89	4.94039	95	54	0	72.8333	6.06944
1857	0	52	0	0	153.3	1.533	43.1	18.3397	0.228604	60.3	0	0	0.393346	16	22	14	4.52296	63.7	1.64728	174	4.49964	21	0.23709	4.7	27.871	1	1	84	4.66284	138	83	0	7.4	0.616667
1858	0	45	1	0	154.9	1.549	62.3	25.9648	2.8444	84.2	1	0	0.543577	9	15	9	6.53467	48.7	1.25938	214	5.53404	172	1.94188	5	31.15	1	1	86	4.77386	113	63.5	0	144.233	12.0194
1859	0	46	18	0	149.3	1.493	44.6	20.0085	0.29526	63.2	0	0	0.423309	9	18	10	5.05352	66	1.70676	188	4.86168	28	0.31612	5.4	35.522	1	1	86	4.77386	96.5	59	0	106.133	8.84444
1860	0	48	0	0	158.6	1.586	61.2	24.3302	1.03922	76.7	0	0	0.483607	8	15	10	6.0173	49.8	1.28783	183	4.73238	68	0.76772	5.9	40.987	1	1	103	5.71753	103	63	0	103.133	8.59444
1863	0	60	12	0	151.6	1.516	48.9	21.277	0.860899	71.3	0	1	0.470317	18	20	9	5.91958	64.5	1.66797	202	5.22372	73	0.82417	5	31.15	1	1	93	5.16243	111	75.5	0	24.4	2.03333
1864	0	48	1	0	164.3	1.643	55.3	20.4857	0.203161	66.1	0	1	0.402313	14	17	9	4.67486	88.5	2.28861	175	4.5255	25	0.28225	5.4	35.522	1	1	85	4.71835	103	66.5	0	60.4	5.03333
1866	1	42	1	0	167.9	1.679	58.3	20.6808	1.07228	73.8	0	0	0.439547	30	22	28	5.6444	46.7	1.20766	210	5.4306	96	1.08384	4.8	28.964	1	2	95	5.27345	168.5	85.5	0	149.233	12.4361
1867	0	50	0	0	157	1.57	46.9	19.0271	0.335348	67	0	0	0.426752	13	14	11	5.1257	88	2.27568	215	5.5599	39	0.44031	5.2	33.336	1	1	87	4.82937	126	69	0	53.1333	4.42778
1868	0	49	12	1	164.7	1.647	60.5	22.3033	6.92768	75.4	0	0	0.457802	23	19	52	5.79217	28.2	0.729252	208	5.37888	249	2.81121	5.4	35.522	1	1	95	5.27345	103.5	67.5	0	148.8	12.4
1869	0	51	1	0	149.6	1.496	44.4	19.839	0.648326	67.8	0	0	0.453209	11	10	10	5.58288	61.3	1.58522	239	6.18054	53	0.59837	5.2	33.336	1	1	95	5.27345	101.5	63.5	0	144.733	12.0611
1870	0	58	31.1	0	163.6	1.636	55.4	20.6987	0.228936	71.5	0	1	0.437042	18	22	16	5.47809	33.8	0.874068	111	2.87046	10	0.1129	5.6	37.708	1	1	82	4.55182	107	68.5	0	11.9333	0.994444
1873	0	47	60	0	157.1	1.571	51.1	20.7047	0.416076	71.3	0	0	0.453851	47	27	37	5.54646	64.9	1.67831	173	4.47378	35	0.39515	4.4	24.592	1	1	92	5.10692	101	66	0	110.033	9.16944
1876	0	43	1	0	167.4	1.674	56.7	20.2336	0.303407	73	0	1	0.436081	11	13	8	5.21809	76.4	1.9757	180	4.6548	29	0.32741	5.35	34.9755	1	1	96	5.32896	110	64.5	0	119.467	9.95556
1877	0	45	0	0	166.3	1.663	61.2	22.1293	0.388232	72.3	0	0	0.434756	20	18	20	5.26006	72	1.86192	202	5.22372	37	0.41773	5.146	32.7458	1	1	90	4.9959	115	72	0	124.6	10.3833
1878	0	55	0	1	150.8	1.508	66.9	29.4187	2.77235	86.8	1	0	0.575597	30	22	29	6.91098	44.8	1.15853	265	6.8529	161	1.81769	5.9	40.987	1	1	95	5.27345	129.5	79.5	0	31.6667	2.63889
1879	1	56	154	0	165.3	1.653	63.3	23.1664	0.70549	78.5	0	0	0.474894	15	22	17	6.30047	57.9	1.49729	164	4.24104	78	0.88062	5.4	35.522	3	2	105	5.82855	113.5	71	0	36.7333	3.06111
1882	1	53	132	0	170.1	1.701	65.3	22.5686	0.911043	80	0	0	0.470312	27	18	113	6.22384	48.1	1.24387	257	6.64602	81	0.91449	5.5	36.615	2	1	105	5.82855	113	71	0	104.433	8.70278
1883	1	46	0	0	172.2	1.722	64.5	21.7517	1.5131	73	0	1	0.423926	21	10	17	5.49693	38.9	1.00595	245	6.3357	117	1.32093	4.9	30.057	1	2	100	5.551	112	70.5	0	23.3667	1.94722
1884	1	44	308	1	174.3	1.743	72.2	23.7653	2.38762	83	0	0	0.47619	49	28	40	6.24044	40.5	1.04733	176	4.55136	177	1.99833	5.6	37.708	4	3	100	5.551	108	72	0	133.567	11.1306
1885	0	41	0	0	158.4	1.584	48.4	19.2901	0.286328	68.8	0	0	0.434343	13	17	11	5.15603	56.6	1.46368	215	5.5599	21	0.23709	5.1	32.243	1	1	77	4.27427	95.5	64	0	110.1	9.175
1886	0	65	0	0	156.1	1.561	54.3	22.284	1.01342	79.5	0	0	0.509289	16	21	18	6.37953	68.6	1.774	249	6.43914	84	0.94836	5.1	32.243	1	1	98	5.43998	119	74	0	65.9333	5.49444
1887	0	30	108	0	163.4	1.634	58.9	22.0603	0.415186	67.5	0	1	0.413097	14	18	10	4.63508	103.8	2.68427	202	5.22372	61	0.68869	5.146	32.7458	2	1	101	5.60651	103.5	60	0	58.7333	4.89444
1888	0	45	0	1	159.4	1.594	71.8	28.2584	1.89137	84.5	1	0	0.530113	29	32	64	6.49449	36.2	0.936132	219	5.66334	89	1.00481	5.2	33.336	1	1	88	4.88488	108	67.5	0	24.5667	2.04722
1890	0	57	0	0	157.8	1.578	62.6	25.1397	0.645518	83.6	1	0	0.529785	12	17	28	6.51161	59.3	1.5335	245	6.3357	47	0.53063	5.5	36.615	1	1	89	4.94039	131	84	0	35.3	2.94167
1891	0	44	18	0	157.4	1.574	48.8	19.6975	0.52318	67.8	0	0	0.43075	15	15	9	5.13983	74.8	1.93433	243	6.28398	52	0.58708	5.4	35.522	1	1	83	4.60733	88	54.5	0	18.4667	1.53889
1892	0	45	90	0	171.2	1.712	54.1	18.4582	0.846222	70.5	0	0	0.411799	12	17	9	4.80675	85	2.1981	225	5.8185	89	1.00481	5.554	37.2052	2	1	88	4.88488	108	62	0	24.0333	2.00278
1894	0	47	1	0	155.6	1.556	54	22.3036	1.64229	72	0	0	0.462725	21	19	10	5.73919	47.9	1.23869	238	6.15468	105	1.18545	5	31.15	1	1	97	5.38447	118	79	0	24.2333	2.01944
1895	0	42	0	0	153.6	1.536	54.8	23.2273	0.448561	66	0	0	0.429688	13	12	10	5.15842	68.9	1.78175	161	4.16346	46	0.51934	5.2	33.336	1	1	82	4.55182	102.5	68	0	143.5	11.9583
1896	1	54	0	0	172.2	1.722	63.3	21.347	1.37556	79.5	0	0	0.461672	14	13	17	6.12777	38.6	0.998196	182	4.70652	96	1.08384	5.6	37.708	1	2	91	5.05141	110.5	67.5	0	69.0667	5.75556
1897	1	46	88.5	1	163.2	1.632	66.8	25.0805	0.622133	82	0	0	0.502451	24	21	21	6.51098	47.2	1.22059	166	4.29276	56	0.63224	5.35	34.9755	2	2	101	5.60651	118	75.5	0	124.833	10.4028
1898	1	45	66	0	168.1	1.681	65.3	23.1088	0.631173	81.8	0	0	0.486615	23	15	23	6.28345	60.6	1.56712	178	4.60308	70	0.7903	4.5	25.685	1	3	92	5.10692	119	65	0	146.533	12.2111
1899	1	46	84	1	180.9	1.809	77.6	23.7129	5.73945	89.3	0	0	0.493643	49	31	49	6.49782	32.4	0.837864	223	5.76678	316	3.56764	5	31.15	2	3	91	5.05141	116	76	0	146.133	12.1778
1900	0	41	1	0	157.2	1.572	52.5	21.2449	0.801883	69.5	0	0	0.442112	9	13	8	5.32023	62	1.60332	194	5.01684	67	0.75643	5.1	32.243	1	1	86	4.77386	106	63.5	0	149.767	12.4806
1902	0	43	0	0	161.1	1.611	58.2	22.425	0.845852	75.5	0	0	0.468653	10	13	10	5.71987	63.9	1.65245	199	5.14614	69	0.77901	5.1	32.243	1	1	90	4.9959	92.5	60	0	131.667	10.9722
1903	0	39	22	0	164.4	1.644	62.3	23.0507	0.557549	80.8	1	1	0.491484	18	18	13	5.91661	63.7	1.64728	234	6.05124	43	0.48547	5	31.15	1	1	94	5.21794	106.5	65.5	0	136.333	11.3611
1904	0	50	1	1	155.4	1.554	58.3	24.1416	0.983664	75.5	0	0	0.485843	26	16	13	6.06847	43.6	1.1275	196	5.06856	57	0.64353	5	31.15	1	1	95	5.27345	110.5	74	0	93.3	7.775
1905	0	46	12	0	150.6	1.506	42.2	18.6064	0.665697	60.5	0	0	0.401726	9	13	10	4.66676	46.7	1.20766	211	5.45646	45	0.50805	5.2	33.336	1	1	90	4.9959	105	71	0	121.767	10.1472
1906	0	48	35	0	159.7	1.597	52.7	20.6634	0.453442	66.8	0	0	0.418284	7	14	9	5.00358	75	1.9395	184	4.75824	47	0.53063	5.4	35.522	1	3	95	5.27345	90	53	0	145.467	12.1222
1907	0	48	0	0	155.8	1.558	65.2	26.8604	1.55416	85.5	1	0	0.54878	14	11	9	6.63257	38.7	1.00078	212	5.48232	75	0.84675	5.6	37.708	1	1	101	5.60651	121.5	76	0	141.767	11.8139
1908	0	50	1	0	154.4	1.544	54.4	22.8194	1.08823	75.2	0	0	0.487047	17	16	7	6.03178	55.4	1.43264	184	4.75824	78	0.88062	5	31.15	1	1	82	4.55182	96	53.5	0	147.933	12.3278
1909	0	39	12	0	164.7	1.647	49.4	18.2112	0.304579	63.5	0	0	0.385549	14	13	13	4.15857	84.2	2.17741	207	5.35302	35	0.39515	5.5	36.615	1	1	81	4.49631	105	67	0	153.6	12.8
1910	0	42	0	0	164	1.64	59.1	21.9735	0.189905	65	0	1	0.396341	20	25	15	4.5136	71.8	1.85675	174	4.49964	20	0.2258	5.4	35.522	1	1	87	4.82937	105.5	66	0	141.7	11.8083
1911	1	41	8.4	1	171	1.71	66.7	22.8104	1.75491	85	0	0	0.497076	29	17	24	6.40655	32.9	0.850794	195	5.0427	101	1.14029	5.4	35.522	1	2	102	5.66202	103.5	66.5	0	145.9	12.1583
1912	1	42	0	0	175.1	1.751	73.4	23.94	1.74198	83.5	0	1	0.47687	21	13	21	6.20323	46.2	1.19473	228	5.89608	147	1.65963	5	31.15	1	2	102	5.66202	113	71	0	151.067	12.5889
1913	1	42	245	0	171.2	1.712	79.4	27.0902	7.1973	86	0	0	0.502336	32	24	33	6.59043	40.2	1.03957	219	5.66334	549	6.19821	4.6	26.778	3	2	93	5.16243	116	71.5	0	135.467	11.2889
1914	1	50	1	1	165.8	1.658	69.3	25.2095	1.44252	89.5	0	0	0.539807	36	26	21	6.87796	45.5	1.17663	238	6.15468	115	1.29835	5.8	39.894	1	1	98	5.43998	116	78.5	0	7.9	0.658333
1915	1	47	308	1	174.7	1.747	85.3	27.9488	2.8013	96.5	1	0	0.552376	54	33	85	7.00735	39.2	1.01371	237	6.12882	189	2.13381	5.6	37.708	4	2	103	5.71753	142.5	90.5	1	73.1667	6.09722
1916	1	43	1	0	176.4	1.764	76.6	24.6168	4.18966	89	0	0	0.504535	18	16	14	6.57223	30.6	0.791316	205	5.3013	223	2.51767	5.554	37.2052	1	3	98	5.43998	111.5	71	0	121.5	10.125
1918	1	41	66	1	169.3	1.693	80.1	27.9459	2.81792	93.6	1	0	0.552865	39	28	31	6.94086	34.6	0.894756	221	5.71506	173	1.95317	5.452	36.0904	1	3	99	5.49549	119.5	78	0	121.533	10.1278
1919	1	41	0	0	165.6	1.656	58.9	21.478	0.314509	66.4	0	1	0.400966	24	22	10	4.92732	61.5	1.59039	201	5.19786	42	0.47418	5	31.15	1	2	89	4.94039	111.5	70	0	133.9	11.1583
1921	1	44	18	1	175.5	1.755	81.1	26.331	3.13304	92	1	0	0.524217	46	21	40	6.75855	36.2	0.936132	223	5.76678	198	2.23542	5.4	35.522	1	1	108	5.99508	116	75	0	144.033	12.0028
1924	1	43	1	1	170.1	1.701	65.5	22.6377	3.0819	78.2	0	0	0.45973	19	19	18	6.00675	45.4	1.17404	188	4.86168	265	2.99185	5.2	33.336	1	2	88	4.88488	130.5	85.5	0	135.567	11.2972
1927	1	50	1	1	173.1	1.731	86.5	28.8684	0.853847	91.5	1	1	0.528596	20	21	14	6.86359	38	0.98268	170	4.3962	60	0.6774	5.8	39.894	1	2	95	5.27345	117	74	0	72.6333	6.05278
1928	0	50	18	1	163.4	1.634	81.2	30.4125	2.82117	94.5	1	0	0.578335	8	21	19	6.87184	53.1	1.37317	296	7.65456	182	2.05478	5.7	38.801	1	1	104	5.77304	119	78.5	0	97.7667	8.14722
1929	0	44	0	0	161	1.61	46.5	17.9391	0.529621	58.4	0	1	0.362733	13	10	11	3.66593	76.9	1.98863	169	4.37034	60	0.6774	4.8	28.964	1	1	82	4.55182	108.5	67	0	146.7	12.225
1931	0	46	0	0	158.5	1.585	48.9	19.4648	0.202463	69	0	0	0.435331	15	16	9	5.23181	68.5	1.77141	198	5.12028	18	0.20322	5.4	35.522	1	1	85	4.71835	102	66.5	0	32.2	2.68333
1932	1	31	1	0	163.6	1.636	60.6	22.6415	4.78104	75.2	0	0	0.459658	24	16	19	5.85528	32.6	0.843036	207	5.35302	307	3.46603	5.2	33.336	1	3	80	4.4408	112.5	70.5	0	24.4333	2.03611
1934	1	41	154	0	163.7	1.637	58.8	21.9422	2.01123	75.5	0	0	0.46121	15	13	12	5.99126	35.8	0.925788	184	4.75824	139	1.56931	4.8	28.964	3	3	97	5.38447	135	86	0	146.067	12.1722
1937	0	45	0	0	156.3	1.563	50	20.4669	1.09943	70.7	0	0	0.452335	7	13	9	5.54086	46.2	1.19473	181	4.68066	66	0.74514	6	42.08	1	1	101	5.60651	118.5	65	0	29.2	2.43333
1938	0	41	0	0	165.1	1.651	51.5	18.8935	0.50553	64	0	0	0.387644	13	11	9	4.27278	66	1.70676	172	4.44792	46	0.51934	5.1	32.243	1	1	87	4.82937	92.5	55	0	115.733	9.64444
1939	1	39	60	0	178.4	1.784	70.9	22.277	0.983967	81.6	0	1	0.457399	23	21	77	5.86442	54.2	1.40161	172	4.44792	96	1.08384	4.3	23.499	1	1	97	5.38447	115	72	0	59.0333	4.91944
1942	1	62	186	0	166.9	1.669	69.5	24.9501	7.12458	87.5	0	0	0.524266	25	22	35	6.9822	33	0.85338	220	5.6892	419	4.73051	6	42.08	3	2	108	5.99508	129.5	84.5	0	41.7667	3.48056
1946	1	52	110	1	171	1.71	69.3	23.6996	0.448244	85	0	0	0.497076	23	13	16	6.46641	70	1.8102	201	5.19786	56	0.63224	5.7	38.801	2	3	93	5.16243	130	86.5	1	131.067	10.9222
1948	1	61	0	0	166.7	1.667	70.1	25.2259	3.55629	84	0	0	0.503899	20	13	14	6.76035	39.6	1.02406	170	4.3962	263	2.96927	5.5	36.615	1	2	103	5.71753	118	72	0	58.0667	4.83889
1949	1	50	154	0	172.1	1.721	55.4	18.7046	0.902632	76.5	0	0	0.444509	15	15	14	5.77582	45.9	1.18697	195	5.0427	73	0.82417	4.8	28.964	3	3	88	4.88488	107	67.5	0	108.7	9.05833
1951	1	64	84	0	168.7	1.687	58.5	20.5554	0.69298	78.2	0	1	0.463545	17	23	36	6.19861	54.4	1.40678	229	5.92194	68	0.76772	5.5	36.615	2	1	97	5.38447	105.5	70.5	0	12.1333	1.01111
1952	0	35	9.1	0	156.4	1.564	48.6	19.8684	0.474824	73.5	0	0	0.469949	19	16	12	5.57406	47.9	1.23869	178	4.60308	28	0.31612	5	31.15	1	1	78	4.32978	88	59.5	0	113.2	9.43333
1953	1	44	108	0	177.2	1.772	90.4	28.79	1.58399	96	1	0	0.541761	15	12	18	6.92848	28.7	0.742182	173	4.47378	80	0.9032	4.8	28.964	2	3	100	5.551	121.5	76	0	145.667	12.1389
1955	1	47	308	0	175.2	1.752	70.2	22.8701	0.706906	82.7	0	0	0.472032	18	18	38	6.16604	49.5	1.28007	161	4.16346	63	0.71127	4.8	28.964	4	2	97	5.38447	132.5	85	0	24.2333	2.01944
1958	1	54	315	1	171.7	1.717	78.3	26.5596	1.5133	89.8	0	0	0.523005	20	15	36	6.8213	47.8	1.23611	211	5.45646	130	1.4677	5.5	36.615	4	1	97	5.38447	141	92	0	31.2333	2.60278
1960	1	54	1	0	155.4	1.554	54	22.361	0.621024	75.3	0	0	0.484556	21	18	11	6.37295	55.2	1.42747	187	4.83582	67	0.75643	5	31.15	1	1	106	5.88406	103.5	64.5	0	151.633	12.6361
1961	0	41	0	0	164.2	1.642	50	18.5449	0.817357	63.5	0	0	0.386724	13	12	9	4.25327	62.2	1.60849	186	4.80996	70	0.7903	4.7	27.871	1	1	80	4.4408	100	57.5	0	65.5667	5.46389
1962	1	42	154	0	172.6	1.726	65	21.8188	2.13776	78	0	1	0.451912	21	19	40	5.85672	47.7	1.23352	196	5.06856	190	2.1451	4.5	25.685	3	1	89	4.94039	112	70.5	0	148.1	12.3417
1963	1	60	126	0	164.8	1.648	48.4	17.821	0.846761	65.5	0	0	0.397451	14	16	14	5.04817	49.3	1.2749	172	4.44792	84	0.94836	5.1	32.243	2	3	94	5.21794	105	64	0	72.5333	6.04444
1964	1	47	126	1	166.7	1.667	65.2	23.4626	2.60296	84.2	0	0	0.505099	29	21	38	6.56959	38.8	1.00337	255	6.5943	181	2.04349	4.8	28.964	2	2	97	5.38447	137	89	0	35.1	2.925
1966	1	33	198	0	168.5	1.685	58.5	20.6042	0.288996	74	0	0	0.439169	21	21	14	5.4399	68.9	1.78175	174	4.49964	38	0.42902	5	31.15	3	3	89	4.94039	126	78	0	146.533	12.2111
1967	1	45	0	0	161.1	1.611	60.3	23.2341	1.45034	74.7	0	0	0.463687	23	18	15	6.07541	44.6	1.15336	228	5.89608	130	1.4677	5.1	32.243	1	1	99	5.49549	126	70.5	0	58.1333	4.84444
1968	0	53	12	0	157.6	1.576	52.2	21.0164	0.427356	66.4	0	0	0.42132	13	13	10	5.12387	68.4	1.76882	214	5.53404	41	0.46289	5	31.15	1	1	89	4.94039	141	84	0	58.4667	4.87222
1969	0	59	0	0	144.6	1.446	46.2	22.0956	2.97072	72	0	0	0.497925	21	17	16	6.28	40.3	1.04216	287	7.42182	159	1.79511	5.4	35.522	1	1	85	4.71835	105	73	0	75.1667	6.26389
1970	0	58	0	0	162.4	1.624	48.5	18.3895	1.0991	69	0	0	0.424877	8	8	11	5.21615	58.4	1.51022	188	4.86168	81	0.91449	5.5	36.615	1	1	91	5.05141	113.5	71.5	0	25	2.08333
1974	1	47	0	0	166	1.66	60.6	21.9916	0.53125	76	0	1	0.457831	22	14	34	5.96532	50	1.293	208	5.37888	51	0.57579	5.2	33.336	1	1	86	4.77386	112	70.5	0	61.5333	5.12778
1978	1	47	350	0	176.9	1.769	63.6	20.3236	1.5611	74	0	0	0.418315	18	23	37	5.36647	49	1.26714	194	5.01684	145	1.63705	5.3	34.429	4	3	98	5.43998	133	86	0	12.2333	1.01944
1980	1	46	105	0	165.8	1.658	76.9	27.9742	4.05045	93.5	1	0	0.563932	49	36	32	7.0947	33.2	0.858552	252	6.51672	239	2.69831	5.1	32.243	2	3	100	5.551	112.5	74	0	134.133	11.1778
1981	0	44	0	0	164	1.64	56.6	21.044	0.20089	74.2	0	0	0.452439	13	14	6	5.47472	75.3	1.94726	165	4.2669	19	0.21451	5	31.15	1	2	89	4.94039	95	63	0	121.767	10.1472
1982	0	49	0	0	169.6	1.696	64.9	22.5628	1.51564	83.3	1	0	0.491156	13	14	9	6.09314	44.9	1.16111	155	4.0083	79	0.89191	4.8	28.964	1	1	109	6.05059	129	81.5	0	35.6	2.96667
1983	1	47	0	0	170.1	1.701	68.8	23.7782	4.19683	83	0	0	0.487948	31	12	21	6.45295	28.5	0.73701	229	5.92194	219	2.47251	4.7	27.871	1	3	84	4.66284	114.5	73.5	0	121.967	10.1639
1985	1	65	84	0	176	1.76	59.5	19.2084	1.28207	74.3	0	0	0.422159	21	24	17	5.59504	50.1	1.29559	239	6.18054	118	1.33222	4.8	28.964	2	2	93	5.16243	137	86	0	65.8	5.48333
1986	0	64	0	0	153	1.53	42.7	18.2408	1.1512	60	0	0	0.392157	10	15	8	4.64722	64.3	1.6628	221	5.71506	107	1.20803	5.2	33.336	1	1	99	5.49549	99	68	0	65.8	5.48333
1987	0	34	1	0	163.8	1.638	49.6	18.4865	0.353761	70	0	0	0.42735	12	16	12	4.91611	68	1.75848	186	4.80996	30	0.3387	5.2	33.336	1	1	91	5.05141	113.5	66.5	0	35.6667	2.97222
1990	0	49	0	0	162	1.62	58.2	22.1765	2.47047	76.5	0	0	0.472222	28	19	14	5.89741	40.4	1.04474	211	5.45646	125	1.41125	5.6	37.708	1	1	94	5.21794	158	103	0	135.433	11.2861
1991	0	48	1	0	157.5	1.575	48.6	19.5918	0.613831	64.1	0	1	0.406984	14	17	7	4.79159	61.6	1.59298	175	4.5255	53	0.59837	4.7	27.871	1	1	90	4.9959	96.5	63.5	0	131.2	10.9333
1994	0	40	12	0	163.7	1.637	64	23.8827	0.382744	73.3	0	0	0.44777	28	13	12	5.40947	76.8	1.98605	207	5.35302	40	0.4516	5.8	39.894	1	1	96	5.32896	114.5	73	0	51.5667	4.29722
1996	1	43	70	1	173.1	1.731	62.9	20.9921	1.52764	77.2	0	0	0.445985	9	12	9	5.77586	39	1.00854	212	5.48232	110	1.2419	4.9	30.057	2	3	86	4.77386	96.5	59.5	0	119.967	9.99722
1997	1	50	245	0	171.8	1.718	66.1	22.3952	0.189107	77	0	0	0.448196	15	14	12	5.83466	85.7	2.2162	192	4.96512	31	0.34999	5.4	35.522	3	1	102	5.66202	110.5	63	0	60.2	5.01667
1998	1	50	126	0	174.4	1.744	71.9	23.6394	1.52793	90.3	1	0	0.517775	19	17	25	6.6967	39.4	1.01888	194	5.01684	101	1.14029	4.8	28.964	2	3	94	5.21794	102	67.5	0	149.233	12.4361
1999	0	47	1	0	171.7	1.717	60.7	20.5896	0.796092	76	0	1	0.442632	20	19	9	5.41124	51.8	1.33955	184	4.75824	50	0.5645	5.1	32.243	1	2	90	4.9959	112.5	70	0	16.8333	1.40278
2000	0	66	19.8	0	142.5	1.425	47.2	23.2441	0.647259	70.2	0	0	0.492632	26	27	29	6.24635	60.7	1.5697	216	5.58576	55	0.62095	4.6	26.778	1	1	85	4.71835	110	70	0	14.4333	1.20278
2001	1	43	147.5	1	181.9	1.819	78.6	23.7551	1.9492	90.3	1	0	0.496427	23	22	30	6.43294	36.6	0.946476	144	3.72384	120	1.3548	4.9	30.057	3	3	92	5.10692	111	68.5	0	148.4	12.3667
2003	0	45	66	0	152.7	1.527	54.8	23.5019	0.679087	67.8	0	0	0.444008	17	12	12	5.43892	61.6	1.59298	188	4.86168	61	0.68869	4.9	30.057	1	3	84	4.66284	104.5	67	0	147.433	12.2861
2004	1	53	0	0	168.8	1.688	47.1	16.5301	0.821449	60	0	0	0.35545	12	11	6	3.90419	55.6	1.43782	219	5.66334	97	1.09513	5.5	36.615	1	3	101	5.60651	95	64.5	0	146.033	12.1694
2005	1	48	120	0	170.7	1.707	67.8	23.2682	0.843012	80.3	0	0	0.470416	16	13	15	6.20933	31.7	0.819762	218	5.63748	50	0.5645	5.2	33.336	2	3	91	5.05141	131.5	84	0	14.2	1.18333
2006	1	51	110	1	170.7	1.707	85.6	29.377	4.73665	94	1	1	0.550674	18	13	18	7.11945	31	0.80166	195	5.0427	267	3.01443	5.4	35.522	2	1	107	5.93957	165	108.5	0	13.9667	1.16389
2007	1	43	0	1	168.2	1.682	76.3	26.9695	3.91293	97.2	1	1	0.577883	49	26	39	7.10412	35.1	0.907686	228	5.89608	230	2.5967	5.4	35.522	1	3	106	5.88406	112	71	1	24.5667	2.04722
2008	0	48	0	0	156	1.56	55.2	22.6824	2.81044	73.5	0	0	0.471154	8	17	6	5.88364	41.8	1.08095	181	4.68066	155	1.74995	5.5	36.615	1	1	91	5.05141	94	56	0	145.5	12.125
2010	1	36	1	0	168	1.68	68.8	24.3764	0.961309	88.5	0	0	0.526786	29	26	38	6.54638	55	1.4223	209	5.40474	92	1.03868	5	31.15	1	3	94	5.21794	114	72	0	146.267	12.1889
2011	0	46	36	0	158.2	1.582	64.2	25.652	5.28137	79	0	0	0.499368	13	24	15	6.25106	34	0.87924	171	4.42206	236	2.66444	5.6	37.708	1	1	92	5.10692	136.5	94	0	30.2	2.51667
2012	0	42	0	0	156.8	1.568	49.6	20.1739	0.750809	72	0	0	0.459184	9	14	9	5.54581	65.2	1.68607	271	7.00806	62	0.69998	5.2	33.336	1	2	89	4.94039	94.5	62	0	97.5667	8.13056
2013	0	38	84	0	156.4	1.564	42.4	17.3337	0.457399	58.5	0	0	0.374041	8	12	8	3.87744	68	1.75848	175	4.5255	45	0.50805	4.9	30.057	2	3	95	5.27345	91	54.5	0	147.067	12.2556
2014	0	46	0	0	154.3	1.543	61.3	25.7471	1.51413	80.3	1	0	0.520415	14	12	7	6.35684	52.5	1.35765	208	5.37888	103	1.16287	5.6	37.708	1	1	99	5.49549	103.5	62	0	61.8667	5.15556
2015	0	48	70.5	0	162.6	1.626	59.7	22.5805	0.655903	73.5	0	0	0.45203	18	11	10	5.58149	55.6	1.43782	184	4.75824	48	0.54192	4.9	30.057	2	1	87	4.82937	113	72.5	0	146.133	12.1778
2016	0	47	126	0	160.5	1.605	49.2	19.0992	1.03396	64.3	0	1	0.400623	12	16	10	4.64317	68.7	1.77658	173	4.47378	98	1.10642	4.9	30.057	2	3	83	4.60733	102.5	61.5	0	146.6	12.2167
2017	1	54	2.8	1	173.2	1.732	65.5	21.8346	1.62574	78	0	1	0.450346	27	30	15	5.98953	42.9	1.10939	247	6.38742	130	1.4677	5.1	32.243	1	2	102	5.66202	112	75	0	60.2667	5.02222
2018	1	52	0	1	171.3	1.713	64.5	21.9809	4.87915	84	0	0	0.490368	24	19	18	6.48676	38	0.98268	203	5.24958	322	3.63538	5.2	33.336	1	1	98	5.43998	142	90.5	0	23.8	1.98333
2019	0	52	1	0	156.4	1.564	52.4	21.4219	0.995126	69	0	0	0.441176	17	13	20	5.47767	45.7	1.1818	157	4.06002	62	0.69998	4.6	26.778	1	1	85	4.71835	94.5	61.5	0	33.3667	2.78056
2020	1	39	8.16667	0	168.5	1.685	56.9	20.0407	0.385667	76.5	0	0	0.454006	17	21	16	5.75705	59.8	1.54643	194	5.01684	42	0.47418	5.6	37.708	1	3	97	5.38447	105.5	66.5	0	60.6667	5.05556
2021	1	50	60	1	160.5	1.605	56	21.7389	1.11765	75.8	0	0	0.472274	23	21	16	6.18669	54.7	1.41454	242	6.25812	117	1.32093	5.1	32.243	1	1	92	5.10692	135.5	78	0	96.4	8.03333
2023	1	47	12	1	175.5	1.755	70.4	22.857	0.919549	88.5	0	0	0.504274	23	24	17	6.50654	47.2	1.22059	192	4.96512	73	0.82417	5.7	38.801	1	2	101	5.60651	97.5	61	1	146.167	12.1806
2024	1	42	60	0	166.6	1.666	64.4	23.2026	1.00578	79.3	0	0	0.47599	18	15	13	6.15859	47.3	1.22318	181	4.68066	90	1.0161	4.8	28.964	1	1	90	4.9959	122	82.5	0	145.3	12.1083
2025	0	40	0	0	155.7	1.557	41.1	16.9537	0.449199	58	0	0	0.372511	16	13	6	3.84803	81.7	2.11276	171	4.42206	53	0.59837	5.6	37.708	1	1	89	4.94039	97.5	65	0	145.167	12.0972
2026	1	42	210	0	174.2	1.742	68.6	22.6062	0.855015	82	0	0	0.470723	35	15	22	6.07951	48.6	1.2568	189	4.88754	75	0.84675	4.8	28.964	3	2	88	4.88488	139.5	88	0	145.167	12.0972
2029	1	45	252	0	171.3	1.713	56.2	19.1523	2.60497	79	0	0	0.461179	14	20	96	5.97471	46.5	1.20249	203	5.24958	209	2.35961	4.7	27.871	3	1	92	5.10692	115.5	78	0	108.967	9.08056
2030	1	53	322.5	0	173.6	1.736	70.1	23.2605	1.89019	82.6	0	1	0.475806	31	23	110	6.30339	54.4	1.40678	250	6.465	187	2.11123	5.35	34.9755	4	3	91	5.05141	136.5	94.5	0	122	10.1667
2031	1	45	0	0	177.1	1.771	52.2	16.6431	1.1897	68.2	0	0	0.385093	10	22	14	4.59082	45.3	1.17146	235	6.0771	101	1.14029	5.4	35.522	1	3	85	4.71835	107.5	73	0	97.4333	8.11944
2032	0	42	0	0	162.2	1.622	49.8	18.929	0.314222	67	0	1	0.41307	9	10	8	4.80555	67.6	1.74814	165	4.2669	28	0.31612	4.9	30.057	1	1	99	5.49549	124	65.5	0	134.133	11.1778
2035	1	45	2.8	0	162.9	1.629	60.2	22.6858	0.512706	74	0	0	0.454266	12	16	19	5.89898	62.3	1.61108	176	4.55136	64	0.72256	5.1	32.243	1	3	107	5.93957	121.5	85	0	61.1	5.09167
2036	1	45	0	0	163.6	1.636	57.5	21.4833	0.460064	69.5	0	1	0.424817	18	23	10	5.42576	66	1.70676	225	5.8185	63	0.71127	5.2	33.336	1	2	95	5.27345	126	73.5	0	97.0667	8.08889
2038	1	60	105	0	164.1	1.641	62.8	23.3207	0.464351	83.5	0	0	0.508836	31	17	14	6.68212	52.6	1.36024	268	6.93048	44	0.49676	5	31.15	2	3	103	5.71753	121.5	78.5	0	37.1667	3.09722
2040	1	43	18	1	170.7	1.707	76.8	26.3569	1.45602	84	0	0	0.492091	31	20	24	6.43689	35.9	0.928374	141	3.64626	100	1.129	5.554	37.2052	1	2	97	5.38447	120.5	74.5	0	123.167	10.2639
2042	1	52	84	0	167.3	1.673	60	21.4368	0.530446	81.5	0	0	0.487149	14	14	28	6.34967	54.4	1.40678	166	4.29276	51	0.57579	4.8	28.964	2	3	90	4.9959	107	68	0	99.0667	8.25556
2045	1	42	154	0	170.1	1.701	62.5	21.6009	0.560635	77.2	0	0	0.453851	15	15	23	5.82351	61.9	1.60073	187	4.83582	65	0.73385	4.9	30.057	3	3	86	4.77386	115.5	75.5	0	96.7	8.05833
2047	1	41	0	0	173.9	1.739	67.1	22.1883	2.14357	80	0	0	0.460035	26	18	13	5.96827	41.5	1.07319	217	5.61162	163	1.84027	5.1	32.243	1	3	95	5.27345	105.5	63.5	0	123.9	10.325
2048	1	45	0	0	170.1	1.701	74.8	25.8519	1.67495	90	1	0	0.529101	15	17	26	6.77169	36.5	0.94389	160	4.1376	108	1.21932	5.2	33.336	1	3	92	5.10692	132	86.5	0	97.4333	8.11944
2049	0	43	126	0	156.8	1.568	45.3	18.4249	0.390827	56.9	0	0	0.362883	9	9	8	3.66892	73.5	1.90071	194	5.01684	44	0.49676	5.1	32.243	2	1	91	5.05141	90.5	56	0	146.767	12.2306
2055	1	44	154	0	184	1.84	79.8	23.5704	0.503986	82	0	0	0.445652	23	15	17	5.805	44.1	1.14043	188	4.86168	41	0.46289	4.8	28.964	3	2	97	5.38447	127	80	0	109.667	9.13889
2056	0	43	0	0	150.8	1.508	46.1	20.2721	1.16868	68.7	0	0	0.45557	8	12	11	5.54296	50.8	1.31369	170	4.3962	79	0.89191	5.2	33.336	1	1	92	5.10692	87	48.5	0	97.6333	8.13611
2057	1	45	68.25	1	172.3	1.723	90.4	30.4507	3.31748	93	1	1	0.539756	54	29	37	6.95598	37.9	0.980094	179	4.62894	236	2.66444	5.1	32.243	1	3	104	5.77304	137.5	86	0	97.6333	8.13611
2058	1	57	1	0	173.6	1.736	80.7	26.7778	0.733513	87	0	0	0.501152	14	12	14	6.66763	41.7	1.07836	224	5.79264	57	0.64353	5.4	35.522	1	3	98	5.43998	108	70.5	0	47.3333	3.94444
2059	1	59	211.4	0	163.7	1.637	51.2	19.1061	1.31558	72.5	0	0	0.442883	11	18	31	5.87602	42.5	1.09905	204	5.27544	105	1.18545	5.6	37.708	3	3	93	5.16243	117.5	68.5	0	11.4333	0.952778
2062	1	46	0	0	171.5	1.715	67.6	22.9836	1.61513	77.2	0	0	0.450146	16	17	23	5.93854	33.3	0.861138	190	4.9134	104	1.17416	5.7	38.801	1	3	106	5.88406	122	77.5	0	60.9	5.075
2063	1	46	24	0	170.5	1.705	65.5	22.5316	3.73215	76	0	0	0.445748	23	20	18	5.8978	31.7	0.819762	220	5.6892	230	2.5967	6.3	45.359	1	3	101	5.60651	102.5	64.5	1	24.1333	2.01111
2064	1	45	53	1	166.1	1.661	64.7	23.4512	2.58773	83.5	0	1	0.502709	10	13	28	6.52184	38.5	0.99561	205	5.3013	180	2.0322	5.2	33.336	1	1	95	5.27345	116	78	0	97.5333	8.12778
2066	1	44	84	1	171.4	1.714	85.1	28.9673	0.819978	94.2	1	0	0.549592	30	21	20	6.91584	45.4	1.17404	198	5.12028	67	0.75643	5	31.15	2	2	98	5.43998	121	79.5	0	112.467	9.37222
2067	1	43	90	0	171.7	1.717	65.1	22.0821	0.511974	77.8	0	1	0.453116	22	17	15	5.8545	53	1.37058	201	5.19786	51	0.57579	4.9	30.057	2	1	100	5.551	116.5	81	0	146.7	12.225
2068	1	50	1	1	167	1.67	83.1	29.7967	1.17582	96.2	1	0	0.576048	27	23	51	7.16991	41.3	1.06802	218	5.63748	87	0.98223	5	31.15	1	1	91	5.05141	132	87.5	0	98.4333	8.20278
2069	1	50	0	0	177	1.77	75.2	24.0033	2.60192	85.5	0	0	0.483051	17	21	16	6.42383	28.4	0.734424	136	3.51696	132	1.49028	5.5	36.615	1	3	85	4.71835	102	62.5	0	12.6	1.05
2070	0	46	0	0	155.1	1.551	49	20.3691	0.285702	63	0	0	0.40619	15	23	9	4.74069	77	1.99122	176	4.55136	32	0.36128	4.8	28.964	1	1	91	5.05141	111.5	72.5	0	148.667	12.3889
2073	1	40	12	0	164.6	1.646	58.7	21.666	0.875251	75.5	0	0	0.458688	26	17	24	5.89733	41.1	1.06285	131	3.38766	69	0.77901	4.8	28.964	1	3	81	4.49631	98.5	65.5	0	134.3	11.1917
2074	1	45	1	1	175.4	1.754	74.9	24.3457	7.12765	81.5	0	0	0.464652	39	21	25	6.21395	26.6	0.687876	157	4.06002	358	4.04182	5.2	33.336	1	1	97	5.38447	126.5	80	0	98.1333	8.17778
2079	1	40	126	0	168.8	1.688	59	20.7065	0.508066	73	0	1	0.432464	22	19	17	5.46473	68	1.75848	189	4.88754	67	0.75643	4.8	28.964	2	2	94	5.21794	121.5	70.5	0	59.6667	4.97222
2080	1	42	191.9	1	174	1.74	71	23.4509	1.00095	84.7	0	0	0.486782	28	20	24	6.2636	61.7	1.59556	267	6.90462	110	1.2419	5	31.15	3	1	103	5.71753	130	82.5	0	146.067	12.1722
2081	1	48	371	1	162.8	1.628	68.2	25.7321	1.38613	90.3	1	0	0.554668	57	33	63	6.93911	57.1	1.47661	208	5.37888	139	1.56931	4.9	30.057	4	3	98	5.43998	108.5	68.5	0	13.6667	1.13889
2082	0	55	0	0	157	1.57	59.1	23.9766	0.28028	77	0	0	0.490446	18	20	10	6.09971	79.7	2.06104	222	5.74092	29	0.32741	4.942	30.5161	1	1	92	5.10692	108.5	68.5	0	115.267	9.60556
2083	0	55	1	0	153.1	1.531	54.2	23.1233	0.638734	71	0	0	0.463749	11	14	10	5.80101	76	1.96536	246	6.36156	67	0.75643	5.146	32.7458	1	1	88	4.88488	118.5	71.5	0	123.7	10.3083
2085	1	44	245	0	150	1.5	51.5	22.8889	1.10282	75.5	0	0	0.503333	15	18	23	6.46223	45.5	1.17663	188	4.86168	99	1.11771	4.4	24.592	3	1	86	4.77386	111.5	71	0	134.1	11.175
2087	0	46	1	0	161.6	1.616	57.4	21.9801	0.315012	65	0	0	0.402228	15	21	10	4.69079	77.9	2.01449	221	5.71506	36	0.40644	4.9	30.057	1	1	93	5.16243	100.5	65	0	83.0667	6.92222
2088	0	46	0	0	150	1.5	46.3	20.5778	0.766913	68	0	0	0.453333	12	14	12	5.54188	53.9	1.39385	166	4.29276	56	0.63224	5.4	35.522	1	1	83	4.60733	119.5	80.5	0	94.8333	7.90278
2089	1	44	2.8	0	175.4	1.754	47	15.277	0.429524	66	0	0	0.376283	21	21	16	4.31668	47.4	1.22576	158	4.08588	38	0.42902	4.9	30.057	1	1	78	4.32978	101	71.5	0	131.867	10.9889
2090	1	42	0	0	171.1	1.711	61.8	21.11	0.529827	74	0	1	0.432496	21	25	65	5.50043	68.4	1.76882	202	5.22372	70	0.7903	5.4	35.522	1	1	92	5.10692	104	71	0	133.067	11.0889
2091	1	44	0	0	175.8	1.758	57.2	18.5079	0.324189	65	0	1	0.369738	13	13	9	4.20183	58.3	1.50764	160	4.1376	39	0.44031	4.7	27.871	1	1	88	4.88488	103	68	0	130.633	10.8861
2092	1	43	1	0	177.2	1.772	70.5	22.4523	0.981796	84.5	0	0	0.476862	29	18	17	6.18542	39.1	1.01113	140	3.6204	67	0.75643	5.2	33.336	1	3	94	5.21794	115	71.5	0	51.1	4.25833
2094	1	45	399	0	175.2	1.752	86.2	28.0827	2.92548	90.8	1	0	0.518265	25	20	39	6.72398	49.2	1.27231	218	5.63748	264	2.98056	4.636	27.1715	4	3	96	5.32896	145.5	96.5	0	84.4333	7.03611
2095	1	42	1	0	158.5	1.585	62.3	24.7987	0.442019	76	0	0	0.479495	25	28	49	6.2076	53.1	1.37317	205	5.3013	48	0.54192	5.2	33.336	1	1	102	5.66202	125.5	83.5	0	132.133	11.0111
2096	1	44	4.2	0	173.6	1.736	60.1	19.9423	0.42696	74	0	0	0.426267	11	14	16	5.44395	42.4	1.09646	181	4.68066	34	0.38386	5.4	35.522	1	3	98	5.43998	110.5	72	0	71.5333	5.96111
2097	1	46	216	0	170.6	1.706	64.9	22.2991	1.14583	77	0	1	0.451348	16	16	18	5.89195	53.5	1.38351	154	3.98244	117	1.32093	4.8	28.964	3	3	105	5.82855	120	74.5	0	36.7333	3.06111
2098	0	42	0	0	156.4	1.564	52.3	21.381	0.532983	72	0	0	0.460358	16	16	11	5.58456	57.5	1.48695	183	4.73238	40	0.4516	5.1	32.243	1	1	86	4.77386	111.5	69	0	133.633	11.1361
2099	1	51	154	0	172.2	1.722	68.6	23.1344	1.03263	85	0	0	0.493612	43	35	54	6.44455	58.8	1.52057	298	7.70628	107	1.20803	5.1	32.243	3	3	99	5.49549	118.5	70	0	146.367	12.1972
2102	0	53	0	0	160.2	1.602	63.7	24.8207	1.35055	85.5	1	0	0.533708	21	22	14	6.53928	41	1.06026	208	5.37888	66	0.74514	5.7	38.801	1	1	92	5.10692	132.5	85	0	27.8	2.31667
2103	0	37	1	0	154.8	1.548	54.9	22.9103	0.255481	65.3	0	0	0.421835	21	14	10	4.93406	73.4	1.89812	150	3.879	28	0.31612	4.8	28.964	1	1	80	4.4408	104.5	62	0	109.6	9.13333
2104	1	50	66	0	178.3	1.783	53.7	16.8916	0.371961	65.5	0	0	0.367358	15	16	13	4.16332	87.6	2.26534	198	5.12028	64	0.72256	5	31.15	1	1	91	5.05141	100.5	67.5	0	127.267	10.6056
2105	1	39	66	0	166.1	1.661	67.3	24.3936	1.43376	81.8	0	0	0.492474	46	21	25	6.31585	53.7	1.38868	249	6.43914	145	1.63705	5.6	37.708	1	1	105	5.82855	121.5	79.5	0	146.767	12.2306
2106	1	36	132	0	174.5	1.745	59.5	19.5401	0.376971	71.3	0	0	0.408596	16	11	10	4.97714	53.6	1.3861	129	3.33594	39	0.44031	4.4	24.592	2	3	89	4.94039	94	56.5	0	148.233	12.3528
2107	1	37	36	1	170.8	1.708	71.8	24.6121	2.44181	83.5	0	0	0.488876	34	25	23	6.30533	33.8	0.874068	236	6.10296	153	1.72737	5.044	31.6309	1	1	98	5.43998	119	79	0	120.8	10.0667
2109	1	60	54	0	159.8	1.598	61.9	24.2403	0.617454	79	0	1	0.494368	19	16	11	6.58443	42.5	1.09905	174	4.49964	51	0.57579	5	31.15	1	2	95	5.27345	98	69	0	135.567	11.2972
2110	0	34	0	0	152.8	1.528	38.9	16.6611	0.591965	54	0	1	0.353403	18	22	12	3.24952	52.7	1.36282	189	4.88754	48	0.54192	5	31.15	1	1	85	4.71835	83	53.5	0	61.3333	5.11111
2111	1	42	308	0	170	1.7	54	18.6851	0.711624	69.3	0	0	0.407647	18	15	70	5.03052	66.5	1.71969	222	5.74092	92	1.03868	5	31.15	4	1	89	4.94039	127.5	81	0	145.067	12.0889
2112	0	41	1	0	156.9	1.569	45.2	18.3608	0.741014	60	0	1	0.382409	10	14	11	4.1722	45.6	1.17922	157	4.06002	49	0.55321	5.6	37.708	1	1	82	4.55182	99.5	61	0	145.067	12.0889
2114	1	34	126	0	181.1	1.811	86.1	26.2522	1.34128	89.1	0	0	0.491993	21	18	15	6.27923	40.6	1.04992	187	4.83582	98	1.10642	4.5	25.685	2	1	98	5.43998	135.5	85.5	0	109.667	9.13889
2115	1	47	399	0	173.5	1.735	76	25.2473	1.523	91	1	1	0.524496	22	19	50	6.71962	53.3	1.37834	184	4.75824	140	1.5806	4.8	28.964	4	2	100	5.551	118.5	77	0	86.3	7.19167
2116	0	47	0	0	154.9	1.549	45.4	18.9214	0.987374	62.4	0	0	0.402841	15	10	8	4.71023	50.1	1.29559	192	4.96512	70	0.7903	5.2	33.336	1	1	94	5.21794	118.5	75.5	0	86.3	7.19167
2119	1	34	0	0	168.1	1.681	58.7	20.7732	0.50193	76.4	0	0	0.454491	23	20	13	5.70463	52.6	1.36024	160	4.1376	49	0.55321	4.9	30.057	1	1	90	4.9959	121.5	74.5	0	145.833	12.1528
2120	1	50	280	0	172.1	1.721	63.2	21.3381	0.662182	83.5	0	0	0.485183	27	28	41	6.30589	62.3	1.61108	228	5.89608	71	0.80159	5.4	35.522	4	2	107	5.93957	122.5	78.5	1	136.033	11.3361
2121	0	49	0	0	158.6	1.586	66.7	26.5167	0.782157	91.2	1	0	0.575032	12	15	9	6.73074	59.5	1.53867	203	5.24958	54	0.60966	4.5	25.685	1	1	94	5.21794	141.5	89	0	138.067	11.5056
2122	1	37	66	0	177.4	1.774	60.7	19.2877	1.17036	72.5	0	1	0.408681	5	14	13	5.03834	38.5	0.99561	209	5.40474	85	0.95965	5	31.15	1	1	96	5.32896	106	72	0	134.8	11.2333
2123	1	35	1	1	167.5	1.675	74.6	26.5894	2.39713	88.1	0	0	0.52597	81	31	71	6.62066	39.6	1.02406	262	6.77532	174	1.96446	5.2	33.336	1	1	99	5.49549	134	84.5	0	145.9	12.1583
2125	0	60	1	0	153.1	1.531	46.9	20.0089	0.329178	65	0	1	0.424559	13	16	8	5.20647	102.2	2.64289	258	6.67188	47	0.53063	5.1	32.243	1	1	89	4.94039	104	68	0	11.9333	0.994444
2127	1	44	5.13333	1	174.3	1.743	89.8	29.5584	1.71027	96.3	1	0	0.552496	95	56	39	6.97092	43	1.11198	256	6.62016	131	1.47899	5.4	35.522	1	1	103	5.71753	118.5	75.5	1	36.2	3.01667
2128	0	44	0	0	157.9	1.579	54.1	21.6987	0.47946	62	0	0	0.392654	12	13	8	4.46816	71	1.83606	206	5.32716	52	0.58708	4.8	28.964	1	1	85	4.71835	94.5	54.5	0	146.133	12.1778
2130	1	34	0	0	173.7	1.737	71	23.532	1.88267	82.2	0	0	0.47323	25	15	14	6.06019	33.8	0.874068	222	5.74092	117	1.32093	5.6	37.708	1	3	104	5.77304	117.5	70.5	0	136.233	11.3528
2131	1	34	36	0	181.1	1.811	72.5	22.1055	2.17342	81	0	0	0.447267	17	13	13	5.69407	37.7	0.974922	210	5.4306	148	1.67092	4.7	27.871	1	3	99	5.49549	106.5	68	0	145.933	12.1611
2132	1	57	0	1	162.9	1.629	66.4	25.0222	2.20452	82.5	0	0	0.506446	37	21	16	6.699	49.6	1.28266	228	5.89608	207	2.33703	4.6	26.778	1	1	92	5.10692	141	95	0	146.967	12.2472
2133	1	62	231	0	171.8	1.718	60.9	20.6334	1.14453	81.2	0	0	0.472643	32	32	221	6.30882	49.7	1.28524	204	5.27544	99	1.11771	5.7	38.801	3	2	103	5.71753	124.5	80.5	0	139.567	11.6306
2134	1	50	0	0	162.2	1.622	62.8	23.8703	3.75834	80	0	0	0.493218	28	21	23	6.51983	38.3	0.990438	223	5.76678	274	3.09346	5.6	37.708	1	3	96	5.32896	114	70	1	24	2
2135	0	49	0	0	150.5	1.505	48.4	21.3684	0.467663	66	0	0	0.438538	15	10	19	5.36702	67.6	1.74814	206	5.32716	45	0.50805	4.7	27.871	1	1	96	5.32896	135	84	0	149.767	12.4806
2136	0	35	1	0	167.5	1.675	55.5	19.7817	0.273154	62.5	0	1	0.373134	23	17	11	3.82347	88.7	2.29378	151	3.90486	35	0.39515	4.6	26.778	1	1	90	4.9959	105	63	0	122.067	10.1722
2137	0	34	0	0	161.1	1.611	44.8	17.2618	0.602389	57.5	0	0	0.356921	13	15	8	3.35387	56.5	1.46109	178	4.60308	50	0.5645	5.4	35.522	1	1	76	4.21876	95	51.5	0	121.733	10.1444
2138	0	36	0	0	156.5	1.565	44.3	18.0874	0.990102	61.5	0	0	0.392971	10	9	7	4.32725	48.9	1.26455	174	4.49964	68	0.76772	5.4	35.522	1	1	83	4.60733	100	62	0	72.8667	6.07222
2140	1	35	90	0	181.4	1.814	74	22.4883	1.28442	84.5	0	0	0.465821	20	14	15	5.92653	46.8	1.21025	224	5.79264	105	1.18545	5.4	35.522	2	3	96	5.32896	112.5	73	0	134.2	11.1833
2142	1	57	154	0	172.1	1.721	61.1	20.6291	1.42345	77	0	0	0.447414	8	6	21	5.94406	49	1.26714	174	4.49964	128	1.44512	5.5	36.615	3	3	102	5.66202	124.5	81	0	49.2667	4.10556
2143	0	42	0	0	158.1	1.581	55.7	22.2839	1.45627	76.5	0	1	0.483871	17	16	9	5.90227	52.5	1.35765	220	5.6892	96	1.08384	5.5	36.615	1	1	94	5.21794	101.5	61.5	0	145.667	12.1389
2145	0	50	2.8	0	152.4	1.524	48.7	20.9681	0.507891	68.3	0	0	0.448163	17	16	8	5.51289	66.5	1.71969	257	6.64602	46	0.51934	5.1	32.243	1	1	95	5.27345	107	68.5	0	144.833	12.0694
2146	0	35	12	0	165.6	1.656	63	22.9731	0.48931	75	0	0	0.452899	14	18	30	5.41341	51.8	1.33955	174	4.49964	33	0.37257	4.5	25.685	1	1	86	4.77386	91	52.5	0	132.967	11.0806
2148	1	47	110	1	175.9	1.759	54.7	17.6789	0.589749	70.2	0	0	0.39909	22	15	59	4.89718	84.3	2.18	239	6.18054	93	1.04997	5.2	33.336	2	2	104	5.77304	123	75	0	146.633	12.2194
2149	0	46	0	1	162.6	1.626	58.3	22.051	1.29053	69.2	0	0	0.425584	14	16	10	5.17119	49.4	1.27748	191	4.93926	88	0.99352	5.5	36.615	1	1	85	4.71835	106	65.5	0	46.9667	3.91389
2150	1	40	10.2667	0	178.3	1.783	76.2	23.9691	1.31954	85.1	0	0	0.477285	13	10	12	6.17966	39.3	1.0163	192	4.96512	93	1.04997	5.1	32.243	1	3	91	5.05141	104	65	0	146.2	12.1833
2151	0	42	17.5	0	156.6	1.566	57.4	23.4061	1.59843	74	0	0	0.472542	11	16	13	5.80225	47.4	1.22576	226	5.84436	101	1.14029	4.6	26.778	1	1	82	4.55182	101	61	0	146.2	12.1833
2152	1	50	60	1	173.2	1.732	71.5	23.8347	0.554482	85	0	0	0.490762	19	16	15	6.38886	67.5	1.74555	231	5.97366	67	0.75643	4.9	30.057	1	2	91	5.05141	131.5	93.5	0	145.967	12.1639
2153	0	46	0	0	150.1	1.501	43.8	19.4407	0.968711	56.5	0	0	0.376416	11	15	15	4.10403	58	1.49988	244	6.30984	89	1.00481	5.1	32.243	1	1	78	4.32978	82	47	0	145.967	12.1639
2154	1	54	392	0	169.4	1.694	53.4	18.6086	0.439843	76	0	0	0.448642	11	15	17	5.83024	77.1	1.99381	195	5.0427	60	0.6774	5.6	37.708	4	3	86	4.77386	104.5	68.5	0	122.533	10.2111
2155	1	42	0	1	171.7	1.717	88.5	30.0194	1.49678	92.2	1	0	0.536983	35	28	14	6.84491	39.5	1.02147	192	4.96512	111	1.25319	5.8	39.894	1	3	86	4.77386	120.5	76	0	109.1	9.09167
2156	1	34	126	0	172.2	1.722	53	17.8735	2.00801	65.5	0	0	0.380372	16	21	18	4.36027	43.5	1.12491	184	4.75824	176	1.98704	5.4	35.522	2	3	93	5.16243	111	73	0	73.1667	6.09722
2157	0	34	0	0	153.8	1.538	46.8	19.7849	0.655321	62.7	0	0	0.407672	11	12	7	4.60731	60.4	1.56194	163	4.21518	57	0.64353	5.1	32.243	1	1	92	5.10692	105	64	0	77.6333	6.46944
2158	1	52	154	1	171.2	1.712	68.8	23.4737	0.403868	80.4	0	0	0.469626	21	22	15	6.20394	48.8	1.26197	209	5.40474	37	0.41773	5	31.15	3	3	100	5.551	132.5	86	0	146.067	12.1722
2159	0	41	18	0	149.4	1.494	46	20.609	0.513326	65	0	0	0.435074	18	12	13	5.1956	67.3	1.74038	253	6.54258	49	0.55321	5	31.15	1	1	94	5.21794	96.5	59.5	0	72.3	6.025
2160	1	67	22	0	171.2	1.712	65.3	22.2795	0.311575	82.8	0	1	0.483645	20	27	14	6.46311	59.7	1.54384	173	4.47378	33	0.37257	5.2	33.336	1	2	89	4.94039	118.5	79	0	86.2667	7.18889
2161	0	40	0	0	154.9	1.549	48.6	20.2551	0.590401	64	0	0	0.41317	12	13	7	4.78948	86.6	2.23948	216	5.58576	73	0.82417	4.8	28.964	1	1	91	5.05141	110.5	75.5	0	57.9667	4.83056
2165	1	54	0	0	159.6	1.596	52.1	20.4537	0.36728	71	0	0	0.444862	13	16	14	5.81544	57.7	1.49212	224	5.79264	42	0.47418	5.2	33.336	1	3	68	3.77468	103.5	63.5	0	24.9333	2.07778
2166	0	35	0	0	159.8	1.598	48.5	18.9928	0.557719	66.5	0	0	0.416145	11	17	11	4.76293	62	1.60332	244	6.30984	46	0.51934	5.6	37.708	1	1	93	5.16243	102	65	0	61	5.08333
2167	0	35	36	0	165.2	1.652	59.4	21.7654	0.955833	81	1	0	0.490315	10	11	12	5.82673	67	1.73262	208	5.37888	75	0.84675	5.2	33.336	1	3	101	5.60651	123.5	78	0	12.0667	1.00556
2168	0	35	1	0	163.3	1.633	50.6	18.9748	0.290583	74	0	0	0.453154	8	15	8	5.31631	72	1.86192	154	3.98244	25	0.28225	4.9	30.057	1	1	85	4.71835	114	68.5	0	49.6667	4.13889
2169	0	51	60	0	157.8	1.578	43.3	17.389	0.824924	56.7	0	1	0.359316	25	21	10	3.66254	74.6	1.92916	185	4.7841	92	1.03868	4.7	27.871	1	1	92	5.10692	103	65	0	79.7	6.64167
2170	1	41	54	0	169.6	1.696	64.5	22.4237	0.838575	81.8	0	1	0.482311	19	16	18	6.17419	64.2	1.66021	248	6.41328	97	1.09513	4.942	30.5161	1	3	95	5.27345	103.5	71	0	130.7	10.8917
2171	1	49	308	0	178.3	1.783	66	20.7607	0.866765	81.8	0	0	0.458777	18	16	52	5.96662	73.9	1.91105	245	6.3357	111	1.25319	4.9	30.057	4	3	98	5.43998	116.5	76	0	146.5	12.2083
2172	1	48	60	0	165.3	1.653	58.7	21.4829	0.643068	73.3	0	0	0.443436	15	18	36	5.74504	83	2.14638	283	7.31838	105	1.18545	5.4	35.522	1	1	95	5.27345	108	72	0	120.6	10.05
2173	1	48	54	0	175.4	1.754	79.5	25.8409	2.46467	88.5	0	0	0.504561	21	15	9	6.64217	31.4	0.812004	170	4.3962	139	1.56931	5.4	35.522	1	2	104	5.77304	114	76	0	144.767	12.0639
2176	1	51	1	0	173.4	1.734	57.2	19.0238	0.729817	72	0	0	0.415225	16	19	22	5.31208	50.1	1.29559	261	6.74946	69	0.77901	5.2	33.336	1	3	89	4.94039	106.5	66	0	97.0667	8.08889
2177	1	58	399	0	175.6	1.756	68.5	22.2148	0.565725	81.2	0	0	0.462415	17	18	19	6.14512	54.8	1.41713	218	5.63748	56	0.63224	4.8	28.964	4	3	86	4.77386	119.5	79	0	50.6333	4.21944
2180	0	37	0	0	162	1.62	45.5	17.3373	0.609874	61.2	0	0	0.377778	12	13	13	3.94572	81.8	2.11535	221	5.71506	69	0.77901	4.9	30.057	1	1	94	5.21794	99.5	59.5	0	145.833	12.1528
2181	1	48	60	1	172.3	1.723	68.6	23.1075	0.954448	86.5	0	0	0.502031	45	21	47	6.5089	44.8	1.15853	165	4.2669	74	0.83546	5	31.15	1	2	101	5.60651	101.5	66	0	122.067	10.1722
2183	1	41	0	0	180.3	1.803	62.8	19.3183	0.226607	72	0	0	0.399334	12	19	8	4.85405	65	1.6809	181	4.68066	28	0.31612	5	31.15	1	2	100	5.551	105.5	64.5	0	9.4	0.783333
2187	1	41	18	0	169.5	1.695	55.7	19.3872	0.365381	65.6	0	1	0.387021	14	16	9	4.60245	55	1.4223	154	3.98244	42	0.47418	4.9	30.057	1	2	90	4.9959	107.5	66	0	150.533	12.5444
2189	1	49	0	1	163.8	1.638	64.7	24.1144	1.92504	88.2	0	0	0.538462	38	19	19	6.85852	39.8	1.02923	200	5.172	133	1.50157	5.5	36.615	1	1	101	5.60651	104	67	0	12.1333	1.01111
2190	1	59	110	0	158.9	1.589	54.5	21.5848	0.686494	80.4	0	0	0.505979	26	22	19	6.60577	63.2	1.63435	225	5.8185	78	0.88062	5.5	36.615	2	2	98	5.43998	134	82	0	20.9667	1.74722
2192	1	62	245	0	184.2	1.842	56	16.5047	0.326999	66.7	0	0	0.362106	10	21	19	4.13701	89.7	2.31964	211	5.45646	56	0.63224	4.7	27.871	3	3	88	4.88488	105	68.5	0	147.367	12.2806
2193	1	42	0	0	171.6	1.716	56.8	19.2892	0.361324	66.5	0	1	0.387529	11	12	13	4.61863	61.9	1.60073	232	5.99952	46	0.51934	5.6	37.708	1	3	92	5.10692	101.5	63	1	134.167	11.1806
2194	1	56	1	0	168.1	1.681	57.5	20.3485	0.63566	75	0	1	0.446163	27	29	108	5.88121	53.8	1.39127	150	3.879	64	0.72256	5.5	36.615	1	1	90	4.9959	134	73.5	0	36.6333	3.05278
2196	0	44	0	0	160.6	1.606	53.7	20.8201	0.641243	62.3	0	0	0.38792	12	12	12	4.36749	60.8	1.57229	222	5.74092	58	0.65482	5.4	35.522	1	1	91	5.05141	98	59	0	95.9	7.99167
2197	1	64	1	0	176.3	1.763	63.8	20.5266	0.845542	74.2	0	1	0.420874	16	17	15	5.56521	63.5	1.64211	200	5.172	102	1.15158	5.2	33.336	1	2	98	5.43998	114	65	0	121.533	10.1278
2198	1	63	126	0	160.7	1.607	59.5	23.0401	1.57536	76	0	0	0.472931	16	12	25	6.38053	46.8	1.21025	242	6.25812	145	1.63705	5.2	33.336	2	2	100	5.551	148.5	86	0	86.6	7.21667
2201	1	42	1	0	167.9	1.679	65	23.0575	0.929323	81.2	0	0	0.483621	27	18	41	6.23486	48.5	1.25421	190	4.9134	83	0.93707	4.7	27.871	1	2	90	4.9959	105.5	71	0	19.1333	1.59444
2202	1	63	399	0	160.6	1.606	54.7	21.2078	0.6034	76.8	0	0	0.478207	39	29	62	6.36439	61.3	1.58522	223	5.76678	69	0.77901	5.4	35.522	4	2	102	5.66202	142.5	83	0	77.5333	6.46111
2205	0	55	1	0	153.7	1.537	59.1	25.0173	1.25688	74.6	0	0	0.485361	9	16	8	6.10516	69	1.78434	246	6.36156	119	1.34351	4.8	28.964	1	1	98	5.43998	124.5	76	0	80.0333	6.66944
2206	0	47	52.5	0	156.4	1.564	51.8	21.1766	0.601236	62.3	0	0	0.398338	13	10	9	4.62836	67.6	1.74814	154	3.98244	61	0.68869	4.7	27.871	1	1	90	4.9959	94.5	63.5	0	148.4	12.3667
2208	1	49	1	0	169.1	1.691	61.2	21.4025	0.607606	82.5	0	0	0.487877	13	14	11	6.33051	50	1.293	200	5.172	53	0.59837	5.5	36.615	1	3	91	5.05141	115	70	0	144.9	12.075
2210	0	46	12	0	158.6	1.586	56.1	22.3027	0.711707	70	0	0	0.441362	6	6	8	5.37629	82.9	2.14379	200	5.172	81	0.91449	5	31.15	1	1	90	4.9959	103	62	0	146.3	12.1917
2211	1	45	0	0	176.3	1.763	54.3	17.4701	0.575983	68	0	0	0.385706	19	19	24	4.58113	69.6	1.79986	201	5.19786	77	0.86933	4.8	28.964	1	1	87	4.82937	128.5	75.5	0	73.6	6.13333
2212	1	59	245	0	157.3	1.573	50.2	20.2883	0.366026	69.2	0	0	0.439924	42	21	59	5.79694	63.4	1.63952	190	4.9134	47	0.53063	5.5	36.615	3	3	83	4.60733	146.5	93.5	0	23.2667	1.93889
2214	1	54	175	0	173.7	1.737	69.1	22.9023	1.06217	85.3	0	0	0.491077	17	13	14	6.47379	41.5	1.07319	167	4.31862	77	0.86933	5	31.15	3	3	91	5.05141	119.5	74.5	0	102.2	8.51667
2215	1	53	371	0	166.5	1.665	62.5	22.5451	1.03231	85.1	0	0	0.511111	31	21	26	6.62843	50.2	1.29817	157	4.06002	90	1.0161	4.9	30.057	4	3	97	5.38447	115	81	0	145.7	12.1417
2216	1	45	210	1	178.2	1.782	79.4	25.0037	0.522834	86.2	0	0	0.483726	22	16	19	6.27761	69.7	1.80244	212	5.48232	66	0.74514	5.4	35.522	3	2	106	5.88406	128	79.5	0	61.7667	5.14722
2217	0	55	0	0	156.3	1.563	57.8	23.6597	1.00495	82.2	1	1	0.525912	13	16	10	6.4456	57.7	1.49212	282	7.29252	70	0.7903	5.4	35.522	1	1	87	4.82937	94	61.5	0	53.6333	4.46944
2218	1	43	22	1	173	1.73	73.3	24.4913	2.57192	83.5	0	0	0.482659	15	14	13	6.34589	28.6	0.739596	210	5.4306	136	1.53544	5.5	36.615	1	3	98	5.43998	122.5	81	0	146.167	12.1806
2219	1	51	60	0	166.1	1.661	53.4	19.3554	0.56692	74.1	0	0	0.446117	22	14	17	5.79921	58.2	1.50505	191	4.93926	61	0.68869	4.7	27.871	1	2	90	4.9959	113.5	72	0	144.9	12.075
2220	0	52	1	0	143.3	1.433	53.4	26.0045	2.50597	79	0	0	0.551291	15	13	12	6.67131	47.6	1.23094	245	6.3357	158	1.78382	5.5	36.615	1	1	88	4.88488	150	100	0	84.5667	7.04722
2221	1	54	0	0	160.7	1.607	52.6	20.3683	0.608328	70	0	0	0.435594	22	15	30	5.70389	59	1.52574	222	5.74092	72	0.81288	5.3	34.429	1	1	103	5.71753	120.5	81	0	36.6667	3.05556
2223	0	59	0	1	148.5	1.485	59.1	26.8	3.27364	89	1	0	0.599327	61	40	20	7.03427	38.3	0.990438	216	5.58576	150	1.6935	5.8	39.894	1	1	89	4.94039	133	84.5	0	24.7333	2.06111
2224	0	51	0	0	163.6	1.636	50.9	19.0174	0.76275	69	0	0	0.42176	10	12	10	5.08453	74.6	1.92916	242	6.25812	73	0.82417	5.8	39.894	1	1	109	6.05059	107.5	67.5	0	47.6333	3.96944
2226	1	45	1	1	179.6	1.796	85.1	26.3826	1.27868	90	1	0	0.501114	27	23	22	6.52772	42.9	1.10939	245	6.3357	98	1.10642	5.1	32.243	1	3	96	5.32896	122.5	76	0	145.933	12.1611
2227	1	46	0	0	170.9	1.709	71.4	24.4464	1.63299	83.2	0	0	0.486834	15	9	12	6.36593	47.9	1.23869	208	5.37888	145	1.63705	5	31.15	1	3	95	5.27345	123	78.5	0	145.167	12.0972
2228	0	41	0	0	160.6	1.606	55.4	21.4792	0.403671	68	0	0	0.423412	10	8	8	5.02369	60.8	1.57229	186	4.80996	34	0.38386	4.9	30.057	1	1	90	4.9959	99	49.5	0	147.7	12.3083
2229	1	54	245	1	168.9	1.689	78.2	27.4124	0.48868	93.2	1	0	0.551806	97	54	49	7.01436	47.6	1.23094	240	6.2064	41	0.46289	5.4	35.522	3	2	101	5.60651	145.5	91.5	0	85.5	7.125
2230	1	46	84	0	168.5	1.685	56.1	19.7589	1.16073	73	0	0	0.433234	25	14	28	5.59409	45	1.1637	201	5.19786	99	1.11771	5.4	35.522	2	3	107	5.93957	113	69	1	138.833	11.5694
2235	0	40	0	0	152.7	1.527	56.9	24.4025	0.348679	69.6	0	1	0.455796	21	15	12	5.53636	61.3	1.58522	163	4.21518	31	0.34999	4.7	27.871	1	1	84	4.66284	103.5	58.5	0	146.367	12.1972
2237	1	55	175	0	165.8	1.658	69.7	25.355	0.646432	85.8	0	0	0.517491	28	22	28	6.74012	54	1.39644	162	4.18932	64	0.72256	4.9	30.057	3	2	102	5.66202	122.5	83.5	0	90.0667	7.50556
2238	1	50	206.5	0	160.4	1.604	56.1	21.8049	0.787877	76	0	0	0.473815	25	21	25	6.22367	40.5	1.04733	258	6.67188	61	0.68869	5.2	33.336	3	2	95	5.27345	119.5	78	0	64.4	5.36667
2242	0	45	60	0	155.9	1.559	48.7	20.0372	0.63853	61	0	0	0.391276	10	17	12	4.41647	84.1	2.17483	231	5.97366	80	0.9032	4.4	24.592	1	1	83	4.60733	108.5	73.5	0	120.433	10.0361
2244	1	59	108	1	171.4	1.714	66.2	22.5339	0.619709	83	0	1	0.484247	26	21	21	6.41122	56.2	1.45333	172	4.44792	62	0.69998	4.9	30.057	2	2	86	4.77386	115	76	1	24.5	2.04167
2245	1	55	0	0	166	1.66	54.2	19.669	0.911988	69.5	0	0	0.418675	18	20	11	5.44948	41.4	1.0706	157	4.06002	75	0.84675	5.2	33.336	1	3	87	4.82937	116.5	68.5	1	27.7	2.30833
2252	0	47	2.8	0	159.7	1.597	53.5	20.977	0.78667	70	0	1	0.438322	14	13	8	5.35188	52.6	1.36024	261	6.74946	55	0.62095	4.8	28.964	1	1	86	4.77386	124.5	82	0	147.233	12.2694
2254	1	50	1	0	159.3	1.593	48.8	19.2304	0.86775	63.5	0	0	0.398619	8	10	10	5.02151	35.9	0.928374	169	4.37034	67	0.75643	5	31.15	1	1	100	5.551	103	66	0	108.767	9.06389
2255	1	56	132	0	166	1.66	65.3	23.6972	0.510235	84.6	0	0	0.509639	21	20	18	6.66166	47	1.21542	151	3.90486	43	0.48547	4.9	30.057	2	3	96	5.32896	120.5	69	0	49	4.08333
2256	1	51	84	0	169.7	1.697	58.6	20.3486	0.432858	70	0	0	0.412493	18	14	20	5.27889	53	1.37058	168	4.34448	46	0.51934	5	31.15	2	2	96	5.32896	97.5	63	0	85.6333	7.13611
2257	1	52	308	0	179.8	1.798	77.7	24.0349	2.22573	87.2	0	0	0.484983	14	15	15	6.44916	36.4	0.941304	181	4.68066	142	1.60318	5.2	33.336	4	2	108	5.99508	94	61	0	100.033	8.33611
2258	1	50	18	1	178.3	1.783	81.2	25.5419	1.47358	89.8	0	0	0.503646	19	12	14	6.60165	43.6	1.1275	193	4.99098	113	1.27577	4.7	27.871	1	3	97	5.38447	118.5	75.5	0	151.567	12.6306
2259	1	50	0	0	174.5	1.745	58.4	19.1788	0.954783	75.5	0	0	0.432665	19	16	12	5.61326	45.8	1.18439	174	4.49964	79	0.89191	5	31.15	1	3	98	5.43998	135	81	0	142.833	11.9028
2261	0	55	0	0	166.5	1.665	73.5	26.513	2.81245	81	1	0	0.486486	15	11	14	6.21647	36.2	0.936132	249	6.43914	133	1.50157	5.5	36.615	1	1	95	5.27345	127	79	0	23.1667	1.93056
2262	0	46	12	0	152.1	1.521	51.2	22.1315	0.770449	74	0	0	0.486522	18	20	6	5.96587	56.2	1.45333	156	4.03416	56	0.63224	5.4	35.522	1	1	97	5.38447	118	74.5	0	117.267	9.77222
2263	1	53	0	1	175.7	1.757	80.2	25.9795	3.05689	96.3	1	0	0.548093	24	14	14	7.02942	33	0.85338	251	6.49086	167	1.88543	5.7	38.801	1	3	90	4.9959	110	68	1	114.033	9.50278
2264	0	46	0	0	150.6	1.506	51.7	22.7951	0.418904	74.2	0	0	0.492696	17	16	14	6.01102	67.4	1.74296	171	4.42206	37	0.41773	5	31.15	1	1	87	4.82937	101	66	0	112.7	9.39167
2265	1	52	0	1	167.4	1.674	71.6	25.5507	1.28427	78.2	0	0	0.467145	27	20	20	6.24905	42.4	1.09646	163	4.21518	110	1.2419	5.5	36.615	1	2	106	5.88406	118.5	74.5	0	11.6333	0.969444
2266	1	64	1	0	160.2	1.602	59.4	23.1452	0.23725	70.5	0	1	0.440075	17	19	12	5.88737	71.4	1.8464	242	6.25812	36	0.40644	5.4	35.522	1	2	92	5.10692	109	57	0	109	9.08333
2268	1	45	0	0	172.2	1.722	71	23.9437	3.33409	87.5	0	0	0.50813	29	17	28	6.59488	35.1	0.907686	272	7.03392	204	2.30316	5.5	36.615	1	3	93	5.16243	124	78	0	128.333	10.6944
2269	0	44	1	0	168.6	1.686	56.4	19.841	0.58231	65	0	0	0.385528	10	17	10	4.28066	71.6	1.85158	265	6.8529	58	0.65482	5.5	36.615	1	1	88	4.88488	93	57.5	0	121.833	10.1528
2270	1	44	308	0	178.2	1.782	67.3	21.1934	1.26731	79.3	0	0	0.445006	43	20	117	5.73772	65.1	1.68349	171	4.42206	149	1.68221	4.6	26.778	4	3	87	4.82937	128	83.5	0	134.367	11.1972
2271	1	45	122.5	0	166.3	1.663	71.7	25.9259	0.580236	87.2	0	0	0.524354	15	18	37	6.67197	60.4	1.56194	202	5.22372	64	0.72256	5.4	35.522	2	2	100	5.551	125.5	79.5	0	147.033	12.2528
2272	0	43	87.5	0	150.5	1.505	43.2	19.0726	0.961616	67.9	0	0	0.451163	17	16	24	5.43832	68.5	1.77141	151	3.90486	86	0.97094	5	31.15	2	1	94	5.21794	114	70.5	0	120.667	10.0556
2273	1	43	35	0	171.6	1.716	75.2	25.5378	2.44648	91.2	1	1	0.531469	29	21	30	6.76314	40.6	1.04992	215	5.5599	172	1.94188	4.9	30.057	1	3	102	5.66202	111.5	71	0	146.3	12.1917
2274	0	42	1	0	165.1	1.651	51.5	18.8935	0.804318	63.6	0	0	0.385221	10	12	7	4.26137	46.6	1.20508	154	3.98244	52	0.58708	5	31.15	1	1	83	4.60733	81	50.5	0	134.633	11.2194
2275	1	42	12	0	181.3	1.813	76.4	23.2433	0.704281	85.8	0	0	0.473249	20	13	17	6.13242	43	1.11198	163	4.21518	53	0.59837	4.6	26.778	1	1	98	5.43998	100.5	64	0	143.7	11.975
2277	0	49	73.5	0	165.9	1.659	57	20.7101	2.31787	80.5	1	1	0.485232	10	16	13	6.01084	37.2	0.961992	180	4.6548	99	1.11771	4.9	30.057	2	3	84	4.66284	110.5	69	0	109.667	9.13889
2278	1	47	0	0	182.4	1.824	69.9	21.0101	0.972943	80	0	0	0.438596	26	21	16	5.70601	44.4	1.14818	189	4.88754	77	0.86933	5.4	35.522	1	3	100	5.551	132	81	0	85.6333	7.13611
2280	0	44	0	0	157	1.57	42.8	17.3638	1.36716	62.8	0	0	0.4	13	19	18	4.57315	66.7	1.72486	266	6.87876	123	1.38867	5	31.15	1	1	99	5.49549	142	94.5	0	146.4	12.2
2281	1	40	90	1	162.5	1.625	77	29.1598	2.26215	88.3	0	0	0.543385	42	25	36	6.8566	46.1	1.19215	249	6.43914	201	2.26929	5.9	40.987	2	1	105	5.82855	131.5	87	0	146.967	12.2472
2282	0	58	36	0	152.6	1.526	53	22.7597	0.770236	69	0	0	0.452163	21	14	10	5.69175	62.7	1.62142	224	5.79264	68	0.76772	5.4	35.522	1	1	84	4.66284	98.5	67	0	145.7	12.1417
2285	1	46	18	0	171.2	1.712	58.9	20.0959	0.830776	73.4	0	0	0.428738	14	16	13	5.50734	51.3	1.32662	208	5.37888	81	0.91449	5.6	37.708	1	1	97	5.38447	133.5	83	0	13.0667	1.08889
2286	0	41	1	0	160.6	1.606	64.9	25.1625	0.813288	80.6	1	0	0.501868	13	12	9	6.1337	38.6	0.998196	117	3.02562	40	0.4516	5.5	36.615	1	1	95	5.27345	115	69	0	146.533	12.2111
2287	1	46	90	0	179.6	1.796	84	26.0415	1.69053	97.8	1	0	0.544543	40	28	31	6.87314	48.2	1.24645	219	5.66334	133	1.50157	5.9	40.987	2	2	100	5.551	131	78.5	0	48.8	4.06667
2288	1	53	110	0	170.3	1.703	68.6	23.6535	0.668431	78	0	0	0.458015	12	16	15	6.0776	46.2	1.19473	233	6.02538	60	0.6774	4.6	26.778	2	2	84	4.66284	123.5	77	0	17.9333	1.49444
2290	0	48	1	0	165.1	1.651	53.2	19.5172	1.70243	75.6	0	0	0.457904	10	12	8	5.61698	61.9	1.60073	210	5.4306	125	1.41125	4.9	30.057	1	1	91	5.05141	111	71.5	0	83.5667	6.96389
2291	0	56	36	0	154.4	1.544	45.4	19.0441	1.16099	64.5	0	0	0.417746	9	9	13	5.09183	50.8	1.31369	191	4.93926	81	0.91449	4.6	26.778	1	1	81	4.49631	107	68	0	131.6	10.9667
2292	1	46	1	0	178.4	1.784	79.4	24.9477	0.231403	87.5	0	0	0.490471	11	11	10	6.37349	48.5	1.25421	183	4.73238	20	0.2258	4.9	30.057	1	2	93	5.16243	99.5	61.5	0	135.1	11.2583
2294	0	56	122.5	0	151.4	1.514	49.3	21.5078	1.07952	67.6	0	0	0.446499	13	11	8	5.56795	83.7	2.16448	289	7.47354	126	1.42254	4.8	28.964	2	1	101	5.60651	107.5	63.5	0	146.3	12.1917
2295	1	53	132	0	172.4	1.724	65	21.8695	0.333772	78	0	0	0.452436	15	19	21	5.95228	53	1.37058	149	3.85314	33	0.37257	5.4	35.522	2	1	87	4.82937	122	82	0	75.7667	6.31389
2296	1	55	0	1	174.4	1.744	56.2	18.4775	0.940234	79	0	0	0.452982	13	12	12	5.94034	48.9	1.26455	198	5.12028	78	0.88062	4.8	28.964	1	2	86	4.77386	106.5	65.5	0	141.967	11.8306
2297	0	40	0	0	156.6	1.566	43.5	17.738	0.201569	54.6	0	0	0.348659	9	12	8	3.17542	91.8	2.37395	201	5.19786	29	0.32741	5.7	38.801	1	1	85	4.71835	84.5	50.5	0	146.333	12.1944
2299	0	55	36	0	158.5	1.585	55.8	22.2114	0.657255	76	0	1	0.479495	19	28	7	5.96166	82	2.12052	261	6.74946	68	0.76772	5.2	33.336	1	1	85	4.71835	115.5	73	0	55.7333	4.64444
2300	1	58	84	0	166.1	1.661	58.5	21.2039	0.468754	74	0	0	0.445515	11	11	11	5.90589	55.1	1.42489	187	4.83582	50	0.5645	4.7	27.871	2	3	97	5.38447	109	70	0	12.3333	1.02778
2301	1	51	371	0	168.3	1.683	65.6	23.1598	0.492311	81	0	1	0.481283	31	17	16	6.31686	49.4	1.27748	200	5.172	45	0.50805	4.8	28.964	4	1	95	5.27345	105.5	65.5	0	135.267	11.2722
2303	1	42	90	0	170.4	1.704	57.6	19.8373	1.0701	80.6	0	0	0.473005	11	13	15	6.06589	48.9	1.26455	220	5.6892	90	1.0161	4.7	27.871	2	2	102	5.66202	90	62	0	134.167	11.1806
2304	1	46	245	0	162.4	1.624	67.3	25.5178	0.751952	86.5	0	0	0.532635	21	15	29	6.73147	73.6	1.9033	226	5.84436	101	1.14029	4.5	25.685	3	1	102	5.66202	119.5	81	0	145.8	12.15
2306	0	45	0	0	169	1.69	51.4	17.9966	0.255928	62.1	0	1	0.367456	20	20	10	3.80921	70.4	1.82054	185	4.7841	25	0.28225	5.2	33.336	1	1	90	4.9959	99.5	65.5	0	150.933	12.5778
2307	0	47	18	0	162.5	1.625	58.6	22.1917	0.988009	79.2	0	1	0.487385	20	16	29	5.96992	64.4	1.66538	249	6.43914	77	0.86933	4.7	27.871	1	1	76	4.21876	95	59	0	121.9	10.1583
2308	0	40	12	0	163.2	1.632	51.1	19.1858	1.28489	71.4	0	0	0.4375	12	14	6	5.22174	52.5	1.35765	177	4.57722	84	0.94836	5	31.15	1	1	91	5.05141	91.5	59	0	146.233	12.1861
2309	0	41	1	0	160	1.6	54.2	21.1719	0.64021	74.5	0	0	0.465625	12	18	9	5.64208	58.5	1.51281	242	6.25812	47	0.53063	4.9	30.057	1	1	102	5.66202	115	66.5	0	73.5	6.125
2310	1	56	1	1	167.6	1.676	66.9	23.8165	1.29889	79.5	0	0	0.474344	17	18	14	6.36435	33.4	0.863724	156	4.03416	83	0.93707	5.35	34.9755	1	1	98	5.43998	128	78	0	88.0333	7.33611
2311	1	40	66	0	166.1	1.661	44.5	16.1295	0.421894	65.6	0	0	0.394943	14	13	20	4.68097	74	1.91364	201	5.19786	60	0.6774	4.8	28.964	1	3	86	4.77386	97.5	62.5	0	145.567	12.1306
2312	1	55	18	0	173.8	1.738	68.2	22.578	0.348259	78	0	0	0.448792	10	9	11	5.94309	53	1.37058	189	4.88754	35	0.39515	5.1	32.243	1	3	96	5.32896	111.5	68.5	0	37.1	3.09167
2314	0	58	0	0	152.8	1.528	48.7	20.8585	0.383175	65	0	0	0.425393	8	17	7	5.24698	64	1.65504	221	5.71506	35	0.39515	5.1	32.243	1	1	88	4.88488	130	81	0	146.867	12.2389
2316	0	47	0	0	153.9	1.539	44.8	18.9148	0.519797	67	0	1	0.435348	16	17	10	5.24818	65.7	1.699	208	5.37888	45	0.50805	5.5	36.615	1	1	87	4.82937	104	67	0	146.433	12.2028
2317	0	43	0	0	160.9	1.609	53.4	20.6267	0.494767	67.8	0	1	0.42138	16	15	8	5.0137	52	1.34472	166	4.29276	35	0.39515	5.4	35.522	1	1	85	4.71835	93.5	54	0	144.567	12.0472
2318	0	40	22	0	147.3	1.473	38.7	17.8363	0.302215	58.6	0	0	0.397828	22	22	25	4.44838	67.8	1.75331	198	5.12028	30	0.3387	4.8	28.964	1	1	80	4.4408	89.5	58	0	74.1667	6.18056
2319	0	41	1	0	165.6	1.656	56.3	20.5299	0.435325	68.8	0	1	0.415459	12	16	7	4.85933	58.4	1.51022	151	3.90486	34	0.38386	5.1	32.243	1	1	72	3.99672	101.5	66	0	145.8	12.15
2322	1	54	0	0	170.8	1.708	76	26.0518	0.657618	84	0	0	0.491803	30	25	22	6.49537	60	1.5516	268	6.93048	75	0.84675	5.1	32.243	1	3	92	5.10692	120	80.5	0	24.1333	2.01111
2326	1	63	66	1	164.8	1.648	64.6	23.7858	0.945872	83	0	1	0.503641	25	26	45	6.67989	56	1.44816	242	6.25812	97	1.09513	5.4	35.522	1	2	102	5.66202	151	92	0	36.1333	3.01111
2327	1	59	308	0	177.6	1.776	68.3	21.6538	0.798394	85	0	1	0.478604	16	20	18	6.33584	60.3	1.55936	157	4.06002	82	0.92578	4.7	27.871	4	2	89	4.94039	120.5	71	0	37.2333	3.10278
2329	1	63	126	1	161.2	1.612	69.3	26.6688	1.83944	93.3	1	1	0.578784	60	42	78	7.27856	43.9	1.13525	224	5.79264	140	1.5806	5.1	32.243	2	1	95	5.27345	132	85.5	0	48.6	4.05
2330	1	49	12	0	163.1	1.631	58.9	22.1415	0.508275	79.2	0	0	0.485592	24	18	27	6.31339	56.4	1.4585	228	5.89608	53	0.59837	4.8	28.964	1	1	100	5.551	147	93	0	145.667	12.1389
2331	1	57	0	0	159.3	1.593	46.9	18.4817	0.284914	63.5	0	1	0.398619	19	15	13	5.01544	71.5	1.84899	212	5.48232	43	0.48547	5.5	36.615	1	1	98	5.43998	107	68.5	0	87.0667	7.25556
2332	0	51	0	1	154.9	1.549	71.8	29.9241	1.57103	96.9	1	0	0.625565	19	18	16	7.0506	51	1.31886	250	6.465	94	1.06126	5.7	38.801	1	1	92	5.10692	129	72.5	0	48.5333	4.04444
2335	0	47	0	0	167.8	1.678	58	20.5989	0.550161	67	0	0	0.399285	7	10	5	4.63578	62.1	1.60591	202	5.22372	47	0.53063	5.1	32.243	1	1	81	4.49631	100	67.5	0	109.267	9.10556
2336	0	50	1	0	154.3	1.543	51.6	21.6729	1.05961	71.9	0	0	0.465975	12	19	8	5.79394	46.6	1.20508	174	4.49964	65	0.73385	5	31.15	1	1	91	5.05141	110.5	65.5	0	145.367	12.1139
2337	0	51	2.8	0	161	1.61	63.7	24.5747	1.49755	86	1	0	0.534161	17	18	9	6.50345	47.6	1.23094	206	5.32716	84	0.94836	5.6	37.708	1	1	91	5.05141	119.5	73	0	96.1333	8.01111
2340	1	57	308	0	169.7	1.697	50.9	17.6748	0.80988	70.5	0	0	0.415439	29	35	112	5.35783	53.7	1.38868	168	4.34448	81	0.91449	5.1	32.243	4	3	99	5.49549	114	72.5	0	85.3667	7.11389
2342	1	51	110	0	169.2	1.692	62.3	21.7614	0.955523	82.5	0	1	0.487589	15	16	20	6.37066	46.4	1.1999	213	5.50818	78	0.88062	5.1	32.243	2	2	88	4.88488	118.5	82	0	23.6	1.96667
2343	1	68	22	0	169.2	1.692	67.9	23.7175	0.242602	78	0	1	0.460993	12	18	9	6.24143	57.2	1.47919	190	4.9134	27	0.30483	5.4	35.522	1	2	98	5.43998	107.5	67	1	36.6333	3.05278
2344	1	60	0	0	173.1	1.731	86.8	28.9685	1.45481	98	1	0	0.566147	16	14	13	7.21227	44.5	1.15077	197	5.09442	112	1.26448	5.4	35.522	1	2	95	5.27345	138.5	87.5	0	84.1667	7.01389
2346	0	51	0	0	156.3	1.563	52.4	21.4493	0.376392	64.9	0	0	0.415227	17	17	14	4.96605	115.4	2.98424	308	7.96488	63	0.71127	4.9	30.057	1	1	89	4.94039	135.5	83	0	12.2667	1.02222
2347	0	55	0	0	152.7	1.527	44.1	18.913	0.616929	67	0	0	0.438769	14	19	12	5.39864	65.2	1.68607	179	4.62894	53	0.59837	5.35	34.9755	1	1	91	5.05141	138	83	0	55.6333	4.63611
2348	1	58	66	0	163.9	1.639	66.2	24.6434	0.404957	79.5	0	0	0.485052	15	16	32	6.44674	58.3	1.50764	207	5.35302	46	0.51934	5.044	31.6309	1	3	103	5.71753	96	67	0	67.5333	5.62778
2349	1	52	399	0	171.8	1.718	76.8	26.0205	2.07348	100	1	0	0.582072	33	22	45	7.18203	40.2	1.03957	232	5.99952	133	1.50157	5.4	35.522	4	3	102	5.66202	122	75	0	83.7667	6.98056
2350	1	42	132	0	174.2	1.742	65.6	21.6176	1.48785	82.2	0	0	0.471871	14	16	14	6.12442	31.7	0.819762	161	4.16346	83	0.93707	4.9	30.057	2	3	88	4.88488	108	68	0	53.1333	4.42778
2351	1	42	5.13333	0	179.7	1.797	79.2	24.5261	1.67344	86.5	0	0	0.481358	13	9	11	6.26053	45.5	1.17663	241	6.23226	136	1.53544	4.9	30.057	1	2	98	5.43998	123	78	0	104.4	8.7
2353	1	55	0	1	176.6	1.766	76.2	24.4328	0.714092	86.4	0	0	0.489241	28	25	16	6.4615	56.5	1.46109	189	4.88754	72	0.81288	5.1	32.243	1	2	96	5.32896	106.5	66	0	85.4333	7.11944
2354	1	43	0	0	169	1.69	59.7	20.9026	5.16178	73.7	0	0	0.436095	22	13	23	5.70942	26.1	0.674946	202	5.22372	260	2.9354	4.9	30.057	1	3	92	5.10692	114	56	0	145.933	12.1611
2355	0	41	0	0	152.8	1.528	39.1	16.7467	0.572069	56	0	1	0.366492	22	18	9	3.70816	76.4	1.9757	210	5.4306	65	0.73385	5.7	38.801	1	1	86	4.77386	116	73	0	145.933	12.1611
2359	1	40	0	0	158.6	1.586	53.1	21.11	0.626579	73	0	0	0.460277	23	17	10	5.90706	43.2	1.11715	135	3.4911	53	0.59837	4.8	28.964	1	1	97	5.38447	107.5	68	0	146.167	12.1806
2360	0	41	154	0	165.4	1.654	62.7	22.919	0.670419	68.6	0	1	0.414752	13	11	13	4.89834	68.2	1.76365	261	6.74946	65	0.73385	4.7	27.871	3	1	96	5.32896	99	60	0	146.3	12.1917
2363	0	53	0	0	159.2	1.592	56.3	22.2138	0.802869	70.6	0	0	0.443467	20	21	14	5.52752	48.6	1.2568	192	4.96512	53	0.59837	5.2	33.336	1	1	85	4.71835	111	77	0	148.467	12.3722
2364	1	55	18	1	168.4	1.684	70.6	24.8955	0.247254	90	1	0	0.534442	26	22	25	6.83055	63.1	1.63177	176	4.55136	27	0.30483	5.248	33.8606	1	2	95	5.27345	120	83.5	0	114.333	9.52778
2365	1	45	66	1	163.5	1.635	71.6	26.7841	2.51695	86.6	0	0	0.529664	24	18	44	6.81166	34.8	0.899928	209	5.40474	164	1.85156	4.8	28.964	1	1	90	4.9959	106	69	0	117.667	9.80556
2366	1	44	1	0	169.6	1.696	58.7	20.4073	2.24973	77	0	0	0.454009	20	14	16	5.90443	37.5	0.96975	187	4.83582	154	1.73866	5.6	37.708	1	2	89	4.94039	98	64.5	0	135.367	11.2806
2368	1	36	36	0	166	1.66	64.6	23.4432	0.637034	78	0	0	0.46988	23	19	44	6.00689	41.4	1.0706	186	4.80996	51	0.57579	4.8	28.964	1	3	95	5.27345	103.5	65.5	0	98.9667	8.24722
2369	1	44	308	0	168.5	1.685	65.4	23.0345	1.40366	83.5	0	0	0.495549	35	25	45	6.40933	40.6	1.04992	207	5.35302	102	1.15158	4.7	27.871	4	3	94	5.21794	117.5	79	0	130.133	10.8444
2370	1	41	154	1	169.1	1.691	63.7	22.2768	1.35648	78	0	0	0.461266	24	21	18	5.95693	50.5	1.30593	226	5.84436	129	1.45641	4.7	27.871	3	2	94	5.21794	126	80.5	0	61.1333	5.09444
2371	1	41	154	0	178	1.78	82.6	26.0699	1.00953	86	0	0	0.483146	22	16	16	6.29141	38.4	0.993024	168	4.34448	72	0.81288	5.6	37.708	3	3	91	5.05141	107.5	68	0	47.8	3.98333
2372	1	41	231	0	167.6	1.676	55.3	19.6869	1.02089	74.5	0	1	0.444511	23	16	15	5.65495	70.8	1.83089	228	5.89608	134	1.51286	5.4	35.522	3	2	96	5.32896	111.5	61.5	0	95.2333	7.93611
2373	0	56	0	1	150.3	1.503	64.4	28.5081	1.90325	86	1	0	0.572189	26	20	19	6.86098	53.2	1.37575	313	8.09418	130	1.4677	5.6	37.708	1	1	95	5.27345	116.5	78	0	24	2
2374	1	40	84	0	177.1	1.771	74.5	23.753	3.01161	82	0	0	0.463015	25	19	109	6.02875	44.1	1.14043	181	4.68066	246	2.77734	4.8	28.964	2	3	96	5.32896	190	117	0	99.7	8.30833
2375	1	36	18	1	168	1.68	60.4	21.4002	0.840116	74	0	0	0.440476	33	29	14	5.54636	66.1	1.70935	202	5.22372	108	1.21932	4.432	24.9418	1	1	88	4.88488	115.5	74.5	0	121.833	10.1528
2376	1	43	175	0	177.1	1.771	77.4	24.6777	0.727576	87.7	0	0	0.4952	16	15	14	6.39649	45.1	1.16629	202	5.22372	58	0.65482	5.044	31.6309	3	1	93	5.16243	125	80	0	130.667	10.8889
2378	1	59	84	0	158.6	1.586	64.1	25.4831	1.00811	89.5	0	0	0.564313	37	22	28	7.12375	43.9	1.13525	158	4.08588	78	0.88062	5.5	36.615	2	3	91	5.05141	141.5	81.5	0	12.3	1.025
2385	1	59	308	0	165	1.65	77.1	28.3196	0.771073	95	1	1	0.575758	36	45	50	7.2162	50.8	1.31369	192	4.96512	69	0.77901	4.9	30.057	4	1	97	5.38447	133.5	86	0	11.4	0.95
2389	1	59	126	0	160.5	1.605	48.5	18.8275	0.384152	66.3	0	0	0.413084	24	18	49	5.36631	43.4	1.12232	190	4.9134	34	0.38386	5.4	35.522	2	3	101	5.60651	98.5	66	0	9.36667	0.780556
2391	1	59	12	0	168.3	1.683	61.8	21.8183	1.05802	80	0	0	0.475342	18	17	19	6.34062	38.5	0.99561	200	5.172	74	0.83546	5.1	32.243	1	3	81	4.49631	116	74	0	13.4667	1.12222
2394	1	58	0	1	165.8	1.658	66.9	24.3364	0.637505	82	0	1	0.494572	18	17	13	6.52989	62.7	1.62142	249	6.43914	75	0.84675	5	31.15	1	2	87	4.82937	119.5	75	0	14.5	1.20833
2397	1	49	0	0	171	1.71	66	22.571	0.398121	78.5	0	0	0.459064	13	9	15	6.01531	52	1.34472	196	5.06856	39	0.44031	4.6	26.778	1	1	97	5.38447	111.5	70	0	89.3667	7.44722
2399	1	59	0	0	173.1	1.731	66.4	22.1602	1.10327	84.8	0	0	0.48989	9	11	17	6.50227	42.5	1.09905	222	5.74092	81	0.91449	5.6	37.708	1	3	96	5.32896	114.5	70.5	0	9.3	0.775
2400	0	58	12	0	155.5	1.555	47.5	19.6441	0.273767	62.3	0	1	0.400643	15	15	9	4.74586	86	2.22396	273	7.05978	34	0.38386	5.5	36.615	1	1	87	4.82937	105	71	0	19.1667	1.59722
2403	0	58	1	0	152.6	1.526	53.3	22.8885	1.08438	72	0	0	0.471822	16	20	12	5.97448	51.1	1.32145	228	5.89608	75	0.84675	4.8	28.964	1	1	106	5.88406	103	66.5	0	18.4667	1.53889
2407	1	58	54	0	159.8	1.598	67.7	26.5115	0.861906	85	0	1	0.531915	15	11	10	6.91731	47.1	1.21801	167	4.31862	77	0.86933	6.2	44.266	1	3	96	5.32896	108.5	68.5	1	9.5	0.791667
2408	1	58	0	0	162.2	1.622	52.1	19.8032	0.491053	70	0	0	0.431566	17	20	11	5.67193	49.4	1.27748	193	4.99098	48	0.54192	4.8	28.964	1	1	83	4.60733	112.5	70.5	0	15.5667	1.29722
2411	0	58	1	0	150.9	1.509	63.2	27.7548	2.26133	89.5	1	0	0.593108	36	18	36	6.98153	48.8	1.26197	317	8.19762	134	1.51286	5	31.15	1	1	93	5.16243	131	74	0	14.7333	1.22778
2412	1	58	54	0	161.5	1.615	57	21.8539	1.02121	82	0	1	0.50774	20	15	14	6.63899	54.1	1.39903	221	5.71506	98	1.10642	5.5	36.615	1	1	106	5.88406	147.5	94	0	8.9	0.741667
2413	1	58	54	0	170.8	1.708	49.6	17.0022	0.645128	65	0	0	0.380562	18	21	20	4.62074	53.1	1.37317	178	4.60308	68	0.76772	5	31.15	1	1	84	4.66284	107	61.5	0	13.7333	1.14444
2414	1	58	154	1	174.4	1.744	67.6	22.2256	1.08177	82	0	0	0.470183	16	16	12	6.29477	34.1	0.881826	188	4.86168	66	0.74514	4.9	30.057	3	3	89	4.94039	137	86	0	10.9	0.908333
2415	1	58	126	0	164.2	1.642	44.7	16.5791	0.257214	60.1	0	0	0.366017	17	20	9	4.2322	58.6	1.5154	173	4.47378	32	0.36128	5	31.15	2	1	93	5.16243	135	81.5	0	12.8667	1.07222
2419	1	58	0	1	171	1.71	71.1	24.3152	1.12593	90	1	0	0.526316	20	16	31	6.84939	44.7	1.15594	220	5.6892	86	0.97094	5.2	33.336	1	1	101	5.60651	150.5	91	0	71.6	5.96667
2420	1	58	18	0	159.6	1.596	52.9	20.7678	0.608043	71.2	0	0	0.446115	57	37	76	5.89384	66.9	1.73003	225	5.8185	81	0.91449	4.9	30.057	1	2	90	4.9959	125	80.5	0	12.8667	1.07222
2421	1	58	175	0	175.6	1.756	70.5	22.8634	1.44462	79.8	0	1	0.454442	12	12	15	6.09769	42.3	1.09388	242	6.25812	114	1.28706	5.4	35.522	3	3	88	4.88488	138	87.5	0	13.6667	1.13889
2422	0	60	0	1	153.1	1.531	62.2	26.5363	0.534573	81.2	1	0	0.530372	34	19	16	6.56714	66	1.70676	267	6.90462	46	0.51934	5.4	35.522	1	1	104	5.77304	112.5	67.5	0	12.5667	1.04722
2423	0	60	36	0	152.1	1.521	51.7	22.3477	0.936626	68.8	0	0	0.452334	25	20	45	5.71104	64.9	1.67831	216	5.58576	85	0.95965	5.4	35.522	1	1	88	4.88488	100	57.5	0	108.733	9.06111
2425	1	60	0	0	167.6	1.676	53.1	18.9037	2.57806	79	0	0	0.47136	20	23	17	6.29005	32.8	0.848208	205	5.3013	145	1.63705	4.7	27.871	1	3	94	5.21794	123.5	75	0	10.5667	0.880556
2430	1	60	54	0	168.7	1.687	64	22.4879	0.489014	77.2	0	1	0.457617	22	13	18	6.11753	49.2	1.27231	160	4.1376	46	0.51934	5	31.15	1	1	88	4.88488	130.5	89.5	0	8.76667	0.730556
2431	1	60	126	0	173.6	1.736	67.5	22.3977	2.58734	82.5	0	0	0.47523	18	16	13	6.39089	38.1	0.985266	229	5.92194	176	1.98704	4.9	30.057	2	1	89	4.94039	96.5	61	0	25.9	2.15833
2434	1	59	0	1	169.7	1.697	71.4	24.7933	2.06507	85.5	0	0	0.50383	28	17	65	6.71583	35.7	0.923202	255	6.5943	134	1.51286	5.4	35.522	1	3	93	5.16243	123.5	76	0	24.9333	2.07778
2435	1	60	220	0	169.4	1.694	76.8	26.763	3.94554	97.2	1	0	0.57379	21	20	49	7.29087	30.4	0.786144	206	5.32716	200	2.258	5.5	36.615	3	3	104	5.77304	130	83.5	0	91.2	7.6
2437	1	46	22	0	174	1.74	67.2	22.1958	0.901461	77.8	0	1	0.447126	14	15	10	5.81906	57.1	1.47661	216	5.58576	97	1.09513	5	31.15	1	3	101	5.60651	106.5	64.5	0	146.2	12.1833
2438	1	40	87.5	0	174.6	1.746	70.5	23.126	0.655073	78.8	0	1	0.451317	29	21	37	5.77938	74.7	1.93174	220	5.6892	93	1.04997	5.2	33.336	2	1	91	5.05141	110	69.5	0	146.267	12.1889
2441	1	47	84	0	177.1	1.771	71.5	22.7965	1.89317	83.4	0	0	0.47092	36	25	46	6.21326	32.6	0.843036	207	5.35302	110	1.2419	5.1	32.243	2	2	101	5.60651	95	58	0	146.433	12.2028
2442	0	42	0	0	165.1	1.651	58.8	21.5716	0.804817	70.8	0	0	0.428831	9	12	10	5.13852	58.7	1.51798	200	5.172	63	0.71127	5.2	33.336	1	1	85	4.71835	118.5	80	0	69.5	5.79167
2443	0	59	30.2	0	145.7	1.457	43.3	20.3971	0.817173	68	0	0	0.466712	13	19	29	5.86766	49	1.26714	224	5.79264	54	0.60966	5.2	33.336	1	1	87	4.82937	89.5	61.5	0	11.1333	0.927778
2444	1	47	0	1	161.1	1.611	58.5	22.5406	1.95344	78.5	0	1	0.487275	18	14	18	6.35998	46.5	1.20249	241	6.23226	171	1.93059	5.6	37.708	1	3	101	5.60651	108	63.5	0	133.9	11.1583
2446	1	42	18	0	176.4	1.764	70.6	22.6886	0.676962	82.9	0	0	0.469955	9	11	13	6.07651	47.9	1.23869	152	3.93072	58	0.65482	5	31.15	1	2	102	5.66202	151	92.5	0	147.8	12.3167
2447	1	48	329	1	173.8	1.738	75.5	24.9947	0.607453	90	1	0	0.517837	30	24	80	6.63838	59.8	1.54643	168	4.34448	63	0.71127	4.9	30.057	4	3	90	4.9959	130	82.5	0	135.1	11.2583
2448	1	47	0	0	168.3	1.683	54.1	19.0998	1.72587	76	0	0	0.451575	13	13	15	5.86806	42.7	1.10422	188	4.86168	132	1.49028	4.6	26.778	1	1	92	5.10692	95	57.5	0	126	10.5
2450	1	46	0	0	170.4	1.704	76.1	26.2087	0.71124	84.6	0	0	0.496479	19	12	14	6.45996	59.4	1.53608	179	4.62894	80	0.9032	5.4	35.522	1	1	109	6.05059	117.5	74	0	131.967	10.9972
2451	0	59	0	1	154	1.54	56.9	23.9922	5.2041	81	1	0	0.525974	18	17	15	6.58627	37.2	0.961992	266	6.87876	239	2.69831	5.7	38.801	1	1	103	5.71753	153.5	101.5	0	54.3667	4.53056
2452	1	41	66	0	180.8	1.808	74.9	22.9132	0.408375	79.8	0	0	0.441372	11	11	10	5.65968	59	1.52574	162	4.18932	45	0.50805	5.6	37.708	1	1	94	5.21794	99	63	0	146.367	12.1972
2454	0	48	0	1	160	1.6	62.1	24.2578	1.51202	82	1	0	0.5125	7	9	9	6.30129	44.2	1.14301	178	4.60308	82	0.92578	5.1	32.243	1	1	92	5.10692	118	77	0	142.4	11.8667
2461	0	41	1	1	164	1.64	68.5	25.4685	2.74159	77.4	0	0	0.471951	19	17	14	5.82729	58.7	1.51798	263	6.80118	215	2.42735	5.5	36.615	1	1	102	5.66202	119.5	74	1	114.6	9.55
2462	0	45	0	0	156.3	1.563	46	18.8295	0.572972	68	0	0	0.435061	16	16	12	5.20642	74.1	1.91623	187	4.83582	55	0.62095	5.4	35.522	1	1	81	4.49631	86.5	53.5	0	12.0333	1.00278
2464	1	47	0	1	172.7	1.727	68.1	22.833	0.818081	89.5	0	0	0.51824	20	16	15	6.61655	47.8	1.23611	181	4.68066	65	0.73385	4.8	28.964	1	2	91	5.05141	109	69	0	146.567	12.2139
2465	1	44	165	0	171.8	1.718	55.2	18.7022	0.593432	71	0	0	0.413271	13	14	15	5.16169	64.8	1.67573	179	4.62894	73	0.82417	4.9	30.057	3	2	89	4.94039	107	73	0	145.833	12.1528
2466	1	47	126	0	159.7	1.597	59.8	23.4472	1.30778	76	0	0	0.475892	27	20	16	6.23501	47	1.21542	162	4.18932	122	1.37738	5.2	33.336	2	3	85	4.71835	128.5	85	0	12.0333	1.00278
2467	1	50	18	0	170.9	1.709	60.1	20.5774	1.2299	73	0	0	0.42715	15	12	14	5.56058	45	1.1637	169	4.37034	107	1.20803	5.2	33.336	1	1	101	5.60651	119.5	72.5	0	145.367	12.1139
2468	0	43	1	0	158.2	1.582	51	20.3778	0.815151	66	0	0	0.417193	16	16	7	4.93622	58.3	1.50764	206	5.32716	66	0.74514	5.2	33.336	1	3	87	4.82937	108	69.5	0	144.567	12.0472
2470	0	52	22	1	158.8	1.588	56.3	22.3258	3.97052	80.2	1	0	0.505038	9	11	12	6.30864	31.3	0.809418	213	5.50818	149	1.68221	5.6	37.708	1	1	98	5.43998	121.5	78.5	0	84.7333	7.06111
2472	1	36	90	1	167.9	1.679	64.6	22.9156	3.36495	81	0	0	0.48243	44	24	32	6.19766	34.4	0.889584	224	5.79264	213	2.40477	5	31.15	2	3	93	5.16243	97	62.5	0	149	12.4167
2474	0	49	12.6	0	158.7	1.587	53.5	21.2422	0.51703	71.5	0	0	0.450536	14	12	10	5.52796	69.4	1.79468	231	5.97366	47	0.53063	4.636	27.1715	1	2	83	4.60733	124.5	84	0	59.5	4.95833
2475	1	41	0	0	171.7	1.717	75.5	25.6098	0.695328	91.8	1	0	0.534653	23	17	11	6.72859	40.9	1.05767	184	4.75824	49	0.55321	5.4	35.522	1	2	104	5.77304	112	72.5	0	146.2	12.1833
2476	0	47	0	0	146.5	1.465	48.5	22.5978	0.393696	70	0	0	0.477816	17	20	9	5.86334	64.3	1.6628	197	5.09442	35	0.39515	4.942	30.5161	1	1	80	4.4408	109.5	63	0	106.733	8.89444
2477	1	53	72	1	160.8	1.608	70.8	27.3817	4.88576	91	1	0	0.56592	23	22	23	7.214	25.3	0.654258	183	4.73238	223	2.51767	5.248	33.8606	2	3	93	5.16243	125	80.5	0	124.833	10.4028
2478	1	43	84	0	175	1.75	60.9	19.8857	0.51898	78.8	0	0	0.450286	11	14	11	5.76809	54.7	1.41454	178	4.60308	50	0.5645	5	31.15	2	2	90	4.9959	111	72.5	0	143.5	11.9583
2479	0	63	0	0	159.2	1.592	47.2	18.6233	0.980915	63.8	0	0	0.400754	17	21	8	4.84736	43.8	1.13267	160	4.1376	59	0.66611	5.7	38.801	1	1	96	5.32896	98.5	61	0	49.9667	4.16389
2480	0	52	0	0	152.4	1.524	43.9	18.9014	1.01846	63.1	0	0	0.414042	17	15	16	4.96258	69.5	1.79727	254	6.56844	99	1.11771	5.5	36.615	1	1	95	5.27345	127	81	0	122.033	10.1694
2481	0	57	0	0	155.2	1.552	49.6	20.592	0.660267	75	0	1	0.483247	22	23	27	6.02051	56.7	1.46626	206	5.32716	46	0.51934	5	31.15	1	1	84	4.66284	94	60.5	0	24.7333	2.06111
2482	0	40	0	0	165.3	1.653	50.6	18.5185	0.617856	64.5	0	0	0.3902	10	13	7	4.30881	69.3	1.7921	188	4.86168	58	0.65482	4.9	30.057	1	1	89	4.94039	92	61.5	0	155.9	12.9917
2484	0	51	1	0	159.8	1.598	56.1	21.969	0.408153	68.2	0	0	0.426783	14	19	8	5.21342	63.1	1.63177	194	5.01684	36	0.40644	5.2	33.336	1	1	87	4.82937	102.5	63	0	74	6.16667
2485	0	47	0	0	159.1	1.591	61	24.0985	1.33737	78	0	0	0.490258	15	11	18	6.0579	57.6	1.48954	228	5.89608	99	1.11771	4.9	30.057	1	1	94	5.21794	109.5	70.5	0	6.4	0.533333
2487	0	38	0	0	155.4	1.554	61.7	25.5495	0.429369	75.5	0	0	0.485843	20	17	12	5.87017	66.2	1.71193	191	4.93926	39	0.44031	4.84	29.4012	1	1	81	4.49631	116	69	0	116.5	9.70833
2488	0	50	84	0	153.9	1.539	54.2	22.8835	0.364483	73.3	0	0	0.476283	10	15	9	5.88703	74.3	1.9214	191	4.93926	36	0.40644	5.5	36.615	2	1	98	5.43998	93.5	55.5	0	132.133	11.0111
2490	1	48	126	0	162	1.62	49.3	18.7852	1.34046	70.8	0	0	0.437037	13	18	17	5.65245	48.1	1.24387	166	4.29276	123	1.38867	5.4	35.522	2	2	94	5.21794	106.5	67.5	0	109.533	9.12778
2491	1	40	1	0	178.4	1.784	61.6	19.3549	0.636293	75.4	0	0	0.422646	7	15	8	5.30078	51.9	1.34213	207	5.35302	60	0.6774	5.2	33.336	1	2	93	5.16243	119	74	0	145.8	12.15
2492	1	46	154	1	170.9	1.709	68.4	23.4192	0.49868	79.6	0	0	0.465769	28	19	33	6.05295	72	1.86192	218	5.63748	68	0.76772	5.7	38.801	3	2	96	5.32896	98.5	68	0	10.9667	0.913889
2493	1	50	84	0	169.4	1.694	70.6	24.6024	1.25245	89.3	0	0	0.527155	32	21	18	6.78491	38.7	1.00078	204	5.27544	84	0.94836	5	31.15	2	2	94	5.21794	95.5	64.5	0	137.333	11.4444
2495	0	38	1	0	164.3	1.643	47.9	17.7444	0.124849	64.5	0	1	0.392575	9	17	12	4.30556	66.4	1.7171	153	3.95658	11	0.12419	4.6	26.778	1	1	88	4.88488	128.5	79	0	133.867	11.1556
2498	1	49	1	0	173	1.73	51.8	17.3076	0.505711	69	0	0	0.398844	10	18	10	4.92912	55.6	1.43782	230	5.9478	53	0.59837	4.7	27.871	1	2	94	5.21794	91.5	63.5	0	59.3	4.94167
2499	1	53	126	0	176.7	1.767	69.2	22.1632	2.44776	81.5	0	0	0.461234	18	17	20	6.14104	40	1.0344	255	6.5943	176	1.98704	5.452	36.0904	2	3	92	5.10692	120.5	81.5	0	79.7333	6.64444
2500	0	50	0	0	157.9	1.579	52.4	21.0168	0.308906	62.5	0	1	0.39582	9	15	8	4.60242	63	1.62918	222	5.74092	29	0.32741	5.6	37.708	1	1	84	4.66284	82.5	52.5	0	121.6	10.1333
2501	0	38	1	0	163.6	1.636	51	19.0548	0.490157	70.6	0	0	0.43154	17	13	12	5.05457	76.4	1.9757	200	5.172	47	0.53063	5.35	34.9755	1	1	89	4.94039	96	57	0	121.367	10.1139
2502	0	42	0	0	164	1.64	58.7	21.8248	1.0738	74	0	0	0.45122	11	11	10	5.51062	42.8	1.10681	179	4.62894	59	0.66611	6	42.08	1	2	92	5.10692	89.5	58.5	0	21.1667	1.76389
2504	0	49	0	0	153.8	1.538	41.7	17.6288	0.482451	58.5	0	0	0.380364	11	12	9	4.20888	46.9	1.21283	227	5.87022	33	0.37257	4.8	28.964	1	1	83	4.60733	118	75	0	53.5667	4.46389
2505	0	42	12	0	161.2	1.612	50.9	19.5879	0.797075	65.5	0	0	0.406328	10	12	11	4.6995	62.2	1.60849	221	5.71506	68	0.76772	4.9	30.057	1	1	84	4.66284	124	80	0	106	8.83333
2506	0	52	1	0	150.3	1.503	42.9	18.9906	0.789075	64	0	0	0.425815	20	21	18	5.16282	70.6	1.82572	277	7.16322	77	0.86933	5.554	37.2052	1	1	94	5.21794	91	60.5	0	92.5667	7.71389
2507	0	38	1	0	160.4	1.604	53.5	20.7943	0.683586	69	0	0	0.430175	5	13	9	5.08646	53.4	1.38092	177	4.57722	49	0.55321	5	31.15	1	1	77	4.27427	100	67	0	134.933	11.2444
2508	0	43	0	0	157.6	1.576	51	20.5333	0.638706	82.5	1	0	0.523477	13	20	9	6.20282	75.8	1.96019	183	4.73238	54	0.60966	5.4	35.522	1	1	94	5.21794	82.5	50	0	146.233	12.1861
2509	0	56	55	1	157.1	1.571	56.3	22.8116	0.772274	78	0	0	0.496499	28	20	28	6.20661	48.8	1.26197	212	5.48232	47	0.53063	5.6	37.708	1	1	99	5.49549	108.5	68	0	9.83333	0.819444
2510	0	41	12	0	158.7	1.587	61.1	24.2598	0.785065	78.1	0	1	0.492124	10	11	16	5.97641	70.2	1.81537	200	5.172	71	0.80159	5.5	36.615	1	1	103	5.71753	109	65.5	0	133.967	11.1639
2512	0	58	1	0	154.3	1.543	50	21.0009	0.755002	76	0	0	0.492547	13	17	9	6.14219	51.9	1.34213	284	7.34424	48	0.54192	5.35	34.9755	1	1	84	4.66284	117.5	71.5	0	7.16667	0.597222
2513	0	55	0	0	150	1.5	51	22.6667	1.68626	69.6	0	0	0.464	20	21	21	5.86998	41.3	1.06802	209	5.40474	97	1.09513	5.4	35.522	1	1	99	5.49549	122	76.5	0	24.0667	2.00556
2514	1	54	0	0	163	1.63	59	22.2063	1.31535	79.3	0	0	0.486503	14	13	14	6.41064	48.1	1.24387	270	6.9822	117	1.32093	5.1	32.243	1	3	94	5.21794	115.5	72.5	0	132.367	11.0306
2515	1	43	154	0	171	1.71	64.6	22.0923	0.585475	78.2	0	0	0.45731	22	18	31	5.91198	48.4	1.25162	200	5.172	53	0.59837	5.1	32.243	3	2	87	4.82937	115	72	0	137.433	11.4528
2517	0	41	49.3	0	161.2	1.612	51.6	19.8573	0.482154	63	0	1	0.390819	15	14	13	4.35767	65	1.6809	156	4.03416	45	0.50805	4.7	27.871	1	2	81	4.49631	88.5	58.5	0	137.7	11.475
2518	1	51	0	0	171.9	1.719	59.6	20.1695	1.53366	73.6	0	0	0.428156	18	13	9	5.60099	36.4	0.941304	181	4.68066	106	1.19674	5.1	32.243	1	1	96	5.32896	125	78	0	124.367	10.3639
2519	1	49	198	0	169.5	1.695	66.5	23.1463	1.26748	80.2	0	1	0.473156	24	13	22	6.21716	51.1	1.32145	249	6.43914	121	1.36609	5.1	32.243	3	2	91	5.05141	96	61	0	121.8	10.15
2520	1	50	154	0	172.7	1.727	57.4	19.2454	0.950909	73	0	1	0.422698	19	16	17	5.44753	47.2	1.22059	177	4.57722	84	0.94836	5	31.15	3	2	94	5.21794	126	89	0	30.3333	2.52778
2521	1	53	126	0	163.9	1.639	54.6	20.3252	1.2117	73	0	1	0.445394	19	19	11	5.87034	40.8	1.05509	167	4.31862	95	1.07255	4.9	30.057	2	2	86	4.77386	116	77	0	126.933	10.5778
2522	1	49	1	0	169.2	1.692	69	24.1017	1.99701	83	0	0	0.490544	16	14	15	6.46077	37.2	0.961992	260	6.7236	137	1.54673	5.1	32.243	1	2	91	5.05141	115	68.5	0	61.8333	5.15278
2523	1	47	0	0	173.7	1.737	61.6	20.4165	0.403396	69	0	0	0.397237	18	16	13	4.92379	58.4	1.51022	215	5.5599	48	0.54192	4.7	27.871	1	1	96	5.32896	93	57	0	149.8	12.4833
2526	1	42	12	1	169.3	1.693	81.5	28.4344	4.13962	87.5	0	0	0.516834	38	22	26	6.7394	31	0.80166	198	5.12028	246	2.77734	5.4	35.522	1	1	105	5.82855	117	69	0	86.3333	7.19444
2528	1	61	126	1	180.2	1.802	75.1	23.1276	1.68857	88.4	0	0	0.490566	27	15	21	6.56186	39.5	1.02147	148	3.82728	113	1.27577	5.1	32.243	2	2	94	5.21794	132.5	82.5	0	147.933	12.3278
2529	1	41	0	1	172.3	1.723	63.9	21.5244	0.594801	81	0	0	0.47011	39	18	42	6.04945	43.4	1.12232	154	3.98244	46	0.51934	5.5	36.615	1	3	101	5.60651	122	79	0	74.2	6.18333
2531	1	52	66	0	170.2	1.702	62.3	21.5065	0.384729	75	0	1	0.440658	23	25	25	5.76087	58.1	1.50247	229	5.92194	43	0.48547	4.6	26.778	1	1	84	4.66284	108.5	73	0	101.967	8.49722
2533	1	51	154	0	166.3	1.663	72.5	26.2152	1.24223	96.5	1	0	0.580277	24	23	79	7.11104	64	1.65504	229	5.92194	132	1.49028	5.4	35.522	3	3	99	5.49549	124	76.5	0	60.6667	5.05556
2536	1	45	126	0	171.7	1.717	65.2	22.116	1.46073	78.8	0	0	0.45894	23	20	27	6.01053	37.6	0.972336	229	5.92194	102	1.15158	5.5	36.615	2	1	105	5.82855	110.5	73.5	0	129.733	10.8111
2538	1	60	254.8	0	178	1.78	74.1	23.3872	0.532905	82	0	0	0.460674	14	18	18	6.15657	57.2	1.47919	171	4.42206	56	0.63224	4.7	27.871	3	2	82	4.55182	120	80.5	0	86.6	7.21667
2539	1	43	0	0	172.5	1.725	62.1	20.8696	0.81569	74.5	0	0	0.431884	13	13	9	5.54135	43.7	1.13008	174	4.49964	68	0.76772	4.7	27.871	1	2	91	5.05141	101.5	54	0	126.933	10.5778
2540	0	49	9.33333	0	153.8	1.538	58.6	24.7734	0.397028	72	0	0	0.46814	18	14	9	5.80609	76.6	1.98088	224	5.79264	43	0.48547	5	31.15	1	1	91	5.05141	100.5	59	0	148.633	12.3861
2541	1	46	126	0	180.4	1.804	68.7	21.1098	0.549353	77.3	0	0	0.428492	16	14	19	5.47608	88.6	2.2912	196	5.06856	90	1.0161	4.9	30.057	2	2	97	5.38447	122	78	0	145.833	12.1528
2542	1	52	2.8	0	163.9	1.639	63.2	23.5266	0.845183	83.1	0	1	0.507016	17	15	12	6.59289	51.4	1.3292	232	5.99952	79	0.89191	5	31.15	1	3	96	5.32896	115	71.5	0	139.3	11.6083
2543	1	65	0	0	171.1	1.711	62	21.1783	0.800191	74.2	0	0	0.433665	15	16	9	5.82295	42.1	1.08871	196	5.06856	65	0.73385	4.9	30.057	1	2	90	4.9959	103.5	67.5	0	126.233	10.5194
2545	0	56	1	0	160	1.6	47.1	18.3984	1.36905	70	0	1	0.4375	13	14	16	5.396	68.1	1.76107	298	7.70628	116	1.30964	6.2	44.266	1	1	102	5.66202	132.5	80.5	0	77.9333	6.49444
2547	0	37	0	0	157.1	1.571	44.8	18.152	0.29913	57.9	0	0	0.368555	8	12	11	3.73226	60.4	1.56194	142	3.67212	27	0.30483	5.2	33.336	1	1	82	4.55182	84.5	53	0	151.133	12.5944
2548	0	58	22	1	155.2	1.552	64.8	26.9024	0.820536	82	1	1	0.528351	32	23	61	6.54127	69.3	1.7921	240	6.2064	74	0.83546	5.4	35.522	1	1	105	5.82855	128.5	82	0	18.4	1.53333
2549	0	46	0	0	160.1	1.601	50.8	19.819	0.74666	70.8	0	0	0.442224	21	26	9	5.35523	70.3	1.81796	212	5.48232	67	0.75643	5.9	40.987	1	1	87	4.82937	96	59	1	23.5333	1.96111
2553	1	62	22	0	160.7	1.607	56.2	21.7623	0.54466	78	0	0	0.485376	23	18	17	6.46024	44.4	1.14818	167	4.31862	45	0.50805	5.5	36.615	1	3	91	5.05141	129	82	0	105.833	8.81944
2554	0	54	0	0	155.2	1.552	45.3	18.8068	0.610292	64.3	0	0	0.414304	16	15	9	4.97162	74.2	1.91881	218	5.63748	62	0.69998	5.5	36.615	1	3	89	4.94039	94	60.5	0	99.1667	8.26389
2555	1	55	110	0	166.1	1.661	54.1	19.6091	1.4249	76.8	0	0	0.462372	20	15	32	6.10207	47.7	1.23352	178	4.60308	122	1.37738	5.8	39.894	2	3	99	5.49549	110	67.5	0	99.1667	8.26389
2556	1	46	220	0	155.7	1.557	55.4	22.8524	3.74065	71.5	0	0	0.459216	23	29	78	6.05364	50.6	1.30852	235	6.0771	394	4.44826	4.8	28.964	3	1	104	5.77304	130.5	85	1	24.3	2.025
2557	1	44	12	1	170.6	1.706	84	28.8617	3.18929	94	1	0	0.550996	47	23	25	7.01287	27.7	0.716322	292	7.55112	159	1.79511	4.9	30.057	1	3	92	5.10692	105	68.5	0	145.9	12.1583
2558	0	43	2.8	0	151.4	1.514	40.7	17.7559	0.227895	62	0	0	0.409511	13	18	18	4.73901	57.2	1.47919	157	4.06002	18	0.20322	5.5	36.615	1	3	93	5.16243	95	65.5	0	109.6	9.13333
2559	0	44	1	0	147.9	1.479	41.3	18.8805	0.944898	63.7	0	0	0.430696	17	19	9	5.15333	53.5	1.38351	180	4.6548	70	0.7903	5	31.15	1	3	76	4.21876	74.5	45.5	0	146.1	12.175
2560	0	60	1	0	153.7	1.537	54.3	22.9854	1.89853	80	1	0	0.520494	15	19	10	6.46804	52.2	1.34989	234	6.05124	121	1.36609	5.5	36.615	1	1	89	4.94039	104.5	71	0	15.2667	1.27222
2562	1	45	1	0	172.9	1.729	75.7	25.3225	1.83099	88.5	0	1	0.511857	24	21	19	6.64013	32.9	0.850794	174	4.49964	107	1.20803	4.8	28.964	1	2	96	5.32896	127	80.5	0	12.1667	1.01389
2563	1	60	5.13333	0	164.5	1.645	67.8	25.0552	1.89958	87.3	0	1	0.530699	12	17	11	6.98848	24.7	0.638742	136	3.51696	84	0.94836	4.7	27.871	1	2	96	5.32896	119.5	80.5	0	12.1667	1.01389
2564	0	57	1	0	159.7	1.597	42.3	16.5856	1.72786	64	0	0	0.400751	12	14	11	4.75592	41.1	1.06285	132	3.41352	92	1.03868	4.8	28.964	1	1	85	4.71835	117	73	0	12.1667	1.01389
2565	1	55	60	0	162.5	1.625	72	27.2663	1.06241	87	0	0	0.535385	25	21	22	6.93557	45	1.1637	226	5.84436	90	1.0161	5.35	34.9755	1	2	102	5.66202	129	77	0	11.9	0.991667
2566	1	49	84	0	171.7	1.717	65.1	22.0821	0.645573	84.8	0	0	0.493885	20	20	29	6.39996	53	1.37058	209	5.40474	59	0.66611	5	31.15	2	1	93	5.16243	131.5	81	0	145.767	12.1472
2567	0	49	1	0	156.9	1.569	58.5	23.7635	0.269215	71.5	0	0	0.455704	15	19	11	5.62395	80.1	2.07139	199	5.14614	30	0.3387	5.248	33.8606	1	1	88	4.88488	121	72	0	65.7333	5.47778
2568	1	42	84	0	173.7	1.737	66.9	22.1731	0.64777	77.5	0	0	0.446172	15	14	12	5.72881	69.4	1.79468	191	4.93926	85	0.95965	5.2	33.336	2	3	98	5.43998	109.5	66.5	0	150.967	12.5806
2569	1	44	154	1	163.2	1.632	73.9	27.7462	2.97185	94.8	1	0	0.580882	29	20	20	7.12267	37.8	0.977508	218	5.63748	196	2.21284	5.1	32.243	3	3	88	4.88488	119	78.5	0	148.467	12.3722
2570	1	47	0	0	168.5	1.685	61.6	21.6961	0.922945	73	0	0	0.433234	22	16	10	5.63859	45.3	1.17146	185	4.7841	83	0.93707	5.4	35.522	1	1	106	5.88406	110.5	65	1	135.033	11.2528
2571	0	41	1	0	160.2	1.602	55.2	21.5087	1.72019	75.2	0	0	0.469413	11	12	8	5.73066	42.2	1.09129	182	4.70652	91	1.02739	4.9	30.057	1	1	89	4.94039	88	55.5	0	145.867	12.1556
2572	1	36	126	0	172.8	1.728	66.5	22.2707	1.21795	78.3	0	0	0.453125	18	18	18	5.77559	46.4	1.1999	207	5.35302	106	1.19674	4.9	30.057	2	1	91	5.05141	109	67	0	145.667	12.1389
2573	1	41	371	1	170.4	1.704	83.1	28.6195	5.99349	94.5	1	0	0.554577	90	95	120	6.99353	35.4	0.915444	212	5.48232	378	4.26762	4.4	24.592	4	2	91	5.05141	124.5	82	0	37.2667	3.10556
2574	0	47	12	0	160.1	1.601	43.3	16.8929	0.2112	59	0	1	0.36852	15	31	13	3.82727	90.2	2.33257	193	4.99098	27	0.30483	5.8	39.894	1	1	91	5.05141	111.5	74	0	15.5667	1.29722
2575	0	45	1	0	159.2	1.592	52.2	20.5961	0.347012	71	0	1	0.44598	13	16	9	5.39549	77.7	2.00932	176	4.55136	35	0.39515	4.4	24.592	1	1	92	5.10692	103	68	0	110.967	9.24722
2576	0	42	0	0	154.2	1.542	49.9	20.9861	1.50456	71	0	0	0.460441	11	9	7	5.61399	50.2	1.29817	190	4.9134	99	1.11771	5.5	36.615	1	1	98	5.43998	88.5	58.5	0	145.467	12.1222
2578	0	62	0	0	158.5	1.585	46.9	18.6687	0.510895	69	0	0	0.435331	22	19	15	5.39242	97	2.50842	345	8.9217	63	0.71127	5.9	40.987	1	1	106	5.88406	138	91.5	0	42.3	3.525
2579	0	44	0	0	157.8	1.578	50.2	20.16	0.303203	65	0	0	0.411914	13	15	12	4.82576	68.2	1.76365	197	5.09442	29	0.32741	4.7	27.871	1	1	87	4.82937	102	56.5	0	138.567	11.5472
2580	0	43	4.2	0	151.6	1.516	42.5	18.4923	0.747444	63.8	0	0	0.420844	15	15	13	4.94916	74.3	1.9214	283	7.31838	76	0.85804	5	31.15	1	1	87	4.82937	130.5	83.5	0	146.233	12.1861
2581	0	48	84	0	161.5	1.615	50.7	19.4385	0.614098	68	0	1	0.421053	53	28	43	5.03214	82.9	2.14379	194	5.01684	67	0.75643	4.9	30.057	2	1	104	5.77304	134.5	81	0	131.3	10.9417
2582	0	41	0	0	152.4	1.524	54.7	23.5514	0.370629	74	0	0	0.485564	14	13	7	5.86745	70.6	1.82572	219	5.66334	35	0.39515	5.2	33.336	1	1	73	4.05223	105.5	52.5	0	145.267	12.1056
2584	0	67	0	0	153.2	1.532	47.4	20.1958	0.867212	61.3	0	0	0.400131	14	16	10	4.86639	70.5	1.82313	241	6.23226	91	1.02739	5.4	35.522	1	1	98	5.43998	116.5	73	0	24.1	2.00833
2585	1	40	1	1	171.7	1.717	78.8	26.7292	1.11195	93.7	1	0	0.545719	60	34	63	6.76685	71.8	1.85675	233	6.02538	138	1.55802	5.248	33.8606	1	1	98	5.43998	116	75.5	0	117.533	9.79444
2586	0	57	0	0	151.5	1.515	57.4	25.0084	1.55116	80.3	1	0	0.530033	19	17	10	6.53964	52.1	1.34731	247	6.38742	103	1.16287	5.5	36.615	1	2	86	4.77386	123	81	0	28.6	2.38333
2588	1	38	90	1	170.3	1.703	79.3	27.3429	4.08972	86	0	0	0.504991	45	30	46	6.51764	48.2	1.24645	289	7.47354	376	4.24504	5.5	36.615	2	1	99	5.49549	133.5	77	0	149.8	12.4833
2589	1	45	245	1	175.6	1.756	68.9	22.3445	1.01393	80.2	0	0	0.45672	46	30	43	5.96759	41.4	1.0706	224	5.79264	77	0.86933	5.4	35.522	3	2	102	5.66202	131.5	89	0	63.4	5.28333
2591	1	50	252	0	165.7	1.657	67.4	24.5479	0.482128	87	0	1	0.525045	17	19	24	6.7264	53.7	1.38868	193	4.99098	46	0.51934	5.2	33.336	3	2	104	5.77304	132	83.5	0	85.2	7.1
2592	1	43	90	0	170.4	1.704	59.7	20.5606	0.385015	73.4	0	0	0.430751	16	17	13	5.49836	50	1.293	158	4.08588	37	0.41773	5.1	32.243	2	1	96	5.32896	114	63.5	0	86.2667	7.18889
2593	1	40	329	0	162	1.62	78.4	29.8735	0.483109	99.5	1	0	0.614198	61	35	75	7.14157	70.4	1.82054	229	5.92194	59	0.66611	5.35	34.9755	4	3	99	5.49549	123	71.5	0	8.3	0.691667
2594	1	35	1	0	176.4	1.764	61.7	19.8284	0.269641	72.5	0	0	0.410998	13	18	12	5.01491	48.5	1.25421	139	3.59454	25	0.28225	4.8	28.964	1	3	88	4.88488	126.5	80.5	0	45.3667	3.78056
2595	1	53	340	1	164	1.64	64.3	23.9069	3.33073	80.8	0	0	0.492683	28	23	55	6.55311	34.7	0.897342	218	5.63748	218	2.46122	5.1	32.243	4	2	97	5.38447	177.5	107.5	0	121.033	10.0861
2596	1	50	124	0	176.2	1.762	80.1	25.8001	2.14598	91.4	1	0	0.518729	13	13	30	6.7545	41.3	1.06802	202	5.22372	154	1.73866	5	31.15	2	3	104	5.77304	111	70	0	24	2
2597	1	43	12	0	173.6	1.736	67	22.2318	0.893014	77.6	0	0	0.447005	21	22	13	5.79154	45.6	1.17922	222	5.74092	77	0.86933	5.2	33.336	1	1	93	5.16243	115.5	71.5	0	145.967	12.1639
2599	1	42	60	1	177.7	1.777	71.3	22.5795	1.09804	76.4	0	1	0.429938	12	14	26	5.5367	46.1	1.19215	183	4.73238	98	1.10642	5.5	36.615	1	3	105	5.82855	101	63	1	62.1	5.175
2600	1	45	22	1	170.4	1.704	61.4	21.146	0.981992	79	0	0	0.463615	31	34	60	6.01726	47.8	1.23611	200	5.172	85	0.95965	5.2	33.336	1	3	96	5.32896	107	71	0	140.5	11.7083
2603	1	48	220	1	176	1.76	76.1	24.5674	0.676905	88.5	0	0	0.502841	18	12	24	6.51173	55.8	1.44299	219	5.66334	66	0.74514	5	31.15	3	3	93	5.16243	117	79.5	0	15.5667	1.29722
2604	0	58	0	0	155.6	1.556	51.5	21.271	0.889332	77.5	0	0	0.498072	12	24	24	6.20312	53	1.37058	257	6.64602	57	0.64353	5.4	35.522	1	1	87	4.82937	119	64.5	0	61.0667	5.08889
2606	1	50	84	0	170.2	1.702	68.2	23.5432	1.52932	84	0	1	0.493537	23	12	55	6.47408	43.6	1.1275	183	4.73238	120	1.3548	4.9	30.057	2	3	100	5.551	116	75	0	138.833	11.5694
2607	0	49	84	0	165.4	1.654	59.4	21.7128	0.477169	83.5	1	0	0.504837	11	13	11	6.12599	94.2	2.43601	247	6.38742	51	0.57579	5.6	37.708	2	1	94	5.21794	110	70	0	134.3	11.1917
2608	0	50	36	0	161.1	1.611	46.4	17.8783	0.346255	60.5	0	0	0.375543	18	18	17	4.07279	77.3	1.99898	206	5.32716	38	0.42902	5.2	33.336	1	1	88	4.88488	97.5	61.5	0	156.233	13.0194
2609	1	45	132	0	172	1.72	56.8	19.1996	4.38611	74.2	0	0	0.431395	35	32	72	5.58132	41.9	1.08353	222	5.74092	338	3.81602	4.942	30.5161	2	3	92	5.10692	123.5	76.5	0	121.8	10.15
2612	1	49	264	1	171.4	1.714	75.5	25.6995	8.13997	91.2	1	0	0.532089	30	27	133	6.93825	26.3	0.680118	171	4.42206	372	4.19988	4.7	27.871	3	2	91	5.05141	131.5	87	0	136.967	11.4139
2614	1	41	126	0	179.2	1.792	74	23.0439	1.26044	82	0	0	0.457589	40	25	15	5.96428	30.9	0.799074	151	3.90486	71	0.80159	5	31.15	2	2	93	5.16243	123	77	0	85.6	7.13333
2618	1	54	154	1	175.9	1.759	68	21.9774	4.3576	85	0	0	0.483229	23	19	22	6.43924	34.5	0.89217	211	5.45646	258	2.91282	5.4	35.522	3	3	103	5.71753	115	73.5	0	47.8	3.98333
2621	1	56	18	1	161.3	1.613	73.2	28.1347	2.39048	94.2	1	1	0.584005	24	18	16	7.29823	33.8	0.874068	238	6.15468	143	1.61447	5.4	35.522	1	1	104	5.77304	112.5	71	0	15.7	1.30833
2622	1	46	330	0	183	1.83	84.5	25.2322	1.0755	88	0	0	0.480874	33	24	21	6.32047	41.2	1.06543	185	4.7841	79	0.89191	4.9	30.057	4	1	101	5.60651	129.5	84.5	0	132.733	11.0611
2624	0	38	54.6	0	156.6	1.566	48.3	19.6953	1.43261	63.7	0	0	0.406769	14	10	25	4.67549	53.8	1.39127	175	4.5255	109	1.23061	4.7	27.871	1	1	88	4.88488	90.5	56.5	0	146.167	12.1806
2625	0	38	0	0	156.2	1.562	55.6	22.7883	0.468407	82.5	1	0	0.528169	10	10	9	6.1919	77.9	2.01449	210	5.4306	43	0.48547	5.2	33.336	1	2	85	4.71835	101.5	60.5	0	137.133	11.4278
2626	0	46	2.8	0	162	1.62	62.1	23.6626	1.61276	82.8	1	1	0.511111	18	14	11	6.24232	50.7	1.3111	245	6.3357	98	1.10642	5.5	36.615	1	1	90	4.9959	110	68	0	108.4	9.03333
2627	0	43	0	0	160.2	1.602	49.9	19.4435	0.445031	67.5	0	0	0.421348	15	13	12	4.97656	62.7	1.62142	159	4.11174	37	0.41773	5.2	33.336	1	1	85	4.71835	108.5	64	0	43.9	3.65833
2629	0	42	4.2	0	166.2	1.662	75.5	27.3328	0.66644	90	1	0	0.541516	12	17	12	6.47163	48.9	1.26455	202	5.22372	39	0.44031	5.2	33.336	1	1	97	5.38447	123.5	69.5	0	104.367	8.69722
2631	1	42	1	1	166.8	1.668	69.8	25.0878	1.61299	82.7	0	1	0.495803	26	23	21	6.40945	49.5	1.28007	236	6.10296	151	1.70479	4.9	30.057	1	3	93	5.16243	100.5	66.5	0	146.067	12.1722
2632	1	47	60	0	173.1	1.731	70.4	23.4952	0.736934	81.5	0	0	0.470826	8	14	10	6.15781	49.8	1.28783	151	3.90486	68	0.76772	5.2	33.336	1	3	87	4.82937	139	91	0	145.233	12.1028
2633	1	53	371	1	162.3	1.623	63.5	24.1066	2.60415	81	0	1	0.499076	17	19	21	6.57969	51	1.31886	256	6.62016	251	2.83379	5.5	36.615	4	2	101	5.60651	130	83	0	12.4	1.03333
2634	1	46	1	1	171.9	1.719	87	29.442	2.60872	92	1	0	0.535195	30	16	26	6.90122	40.8	1.05509	288	7.44768	198	2.23542	5.4	35.522	1	1	100	5.551	115.5	74	0	141.167	11.7639
2635	0	42	2.8	0	157.8	1.578	51.1	20.5214	0.734272	65.5	0	0	0.415082	11	12	11	4.88137	64	1.65504	218	5.63748	66	0.74514	4.9	30.057	1	1	92	5.10692	113	69	0	131.667	10.9722
2636	0	51	0	0	163.1	1.631	46.9	17.6305	0.266635	70	0	0	0.429185	17	15	51	5.13105	120	3.1032	255	6.5943	39	0.44031	5.3	34.429	1	1	83	4.60733	107.5	62	0	13.9667	1.16389
2637	0	52	0	0	163.5	1.635	62.7	23.4548	1.1353	84.6	1	0	0.517431	13	18	9	6.3701	41.5	1.07319	158	4.08588	55	0.62095	5.1	32.243	1	1	85	4.71835	128	73	0	98.2667	8.18889
2638	1	46	308	0	169.5	1.695	65.5	22.7983	0.694179	78	0	0	0.460177	13	13	19	5.99676	51.4	1.3292	176	4.55136	68	0.76772	4.6	26.778	4	3	82	4.55182	108	68.5	0	131.3	10.9417
2640	1	53	238	1	173.2	1.732	81.8	27.2683	2.67214	100	1	0	0.577367	12	12	19	7.20356	39.3	1.0163	217	5.61162	172	1.94188	5.2	33.336	3	3	103	5.71753	147	90.5	0	59.1667	4.93056
2649	0	47	36	0	163.2	1.632	67.3	25.2682	1.94241	89	1	0	0.545343	17	18	18	6.55521	45.4	1.17404	177	4.57722	102	1.15158	4.7	27.871	1	3	94	5.21794	106	74	0	125.133	10.4278
2650	1	45	1	1	181.4	1.814	76.9	23.3696	3.45622	88	0	0	0.485116	65	32	37	6.36444	35	0.9051	210	5.4306	207	2.33703	5.2	33.336	1	3	94	5.21794	131	81	0	100.433	8.36944
2651	1	43	308	0	166.6	1.666	54.5	19.6357	0.306501	72	0	0	0.432173	19	17	19	5.49017	57.9	1.49729	179	4.62894	34	0.38386	4.9	30.057	4	3	96	5.32896	97.5	61	0	147.867	12.3222
2652	1	43	66	0	158.8	1.588	48.2	19.1138	0.545201	67.7	0	0	0.426322	14	10	12	5.39862	53.8	1.39127	150	3.879	59	0.66611	4.8	28.964	1	2	95	5.27345	117	75	0	134.167	11.1806
2654	1	46	180	0	171	1.71	72.4	24.7598	0.397271	81.5	0	0	0.476608	10	14	10	6.22668	50.2	1.29817	152	3.93072	38	0.42902	5.1	32.243	3	3	94	5.21794	114.5	68	0	85.2333	7.10278
2655	1	49	126	0	168.6	1.686	61	21.4593	2.28193	79.5	0	0	0.47153	22	21	16	6.24042	27.8	0.718908	137	3.54282	115	1.29835	5.1	32.243	2	1	101	5.60651	122.5	78	0	80.0333	6.66944
2657	1	53	0	1	164.3	1.643	61.9	22.9306	1.1423	82.7	0	0	0.503348	23	19	18	6.57803	47.1	1.21801	263	6.80118	97	1.09513	5.7	38.801	1	2	103	5.71753	137	92	0	102.667	8.55556
2659	0	42	0	1	170	1.7	89.6	31.0035	2.25591	101	1	0	0.594118	21	20	28	6.84358	50.1	1.29559	222	5.74092	130	1.4677	5.9	40.987	1	1	96	5.32896	138.5	84	0	132.4	11.0333
2662	1	45	126	0	169.4	1.694	46.7	16.2738	0.498743	65.5	0	0	0.386659	16	25	12	4.58187	71.6	1.85158	155	4.0083	69	0.77901	5.146	32.7458	2	3	99	5.49549	113.5	70	0	101.033	8.41944
2664	1	50	126	0	169.4	1.694	61.3	21.3616	0.784114	77	0	0	0.454545	22	22	17	5.94315	60.1	1.55419	175	4.5255	88	0.99352	4.5	25.685	2	2	90	4.9959	140	87.5	0	88.4	7.36667
2665	1	51	60	0	168.4	1.684	60.7	21.4045	0.663506	76.4	0	0	0.453682	18	15	16	5.95756	52	1.34472	215	5.5599	65	0.73385	5.1	32.243	1	2	101	5.60651	115	72.5	0	146.1	12.175
2666	1	49	5.13333	1	161.6	1.616	65.4	25.0435	1.93705	82	0	0	0.507426	42	19	37	6.63775	38.2	0.987852	189	4.88754	141	1.59189	5.1	32.243	1	1	98	5.43998	100.5	67	0	83.9333	6.99444
2667	1	48	4.2	1	174.4	1.744	76.2	25.0531	2.71765	89.8	0	0	0.514908	41	24	29	6.70112	37	0.95682	220	5.6892	175	1.97575	5.2	33.336	1	2	98	5.43998	137	94.5	1	108.467	9.03889
2668	1	58	245	0	174.2	1.742	58.2	19.179	0.614985	74.4	0	1	0.427095	13	18	12	5.58213	61.2	1.58263	204	5.27544	69	0.77901	4.9	30.057	3	2	96	5.32896	116	60	0	13.9333	1.16111
2669	0	31	1	0	165.6	1.656	55.6	20.2747	1.0075	71	0	0	0.428744	10	13	9	4.92285	74	1.91364	201	5.19786	96	1.08384	5.2	33.336	1	2	85	4.71835	94	56	0	58.2	4.85
2670	0	48	0	0	152.7	1.527	49.2	21.1002	0.418326	75	0	0	0.491159	16	19	11	5.99121	73	1.88778	260	6.7236	38	0.42902	5.3	34.429	1	1	95	5.27345	117	72.5	0	36.4	3.03333
2671	0	33	1	0	150	1.5	53.2	23.6444	1.12149	68	0	0	0.453333	30	16	18	5.4144	48.9	1.26455	263	6.80118	80	0.9032	5	31.15	1	1	82	4.55182	128.5	90.5	0	117.833	9.81944
2672	1	35	0	0	176.6	1.766	67	21.4829	0.978037	76	0	0	0.430351	14	15	11	5.40014	48.5	1.25421	196	5.06856	90	1.0161	5	31.15	1	3	89	4.94039	121	73	0	106.633	8.88611
2674	1	59	154	0	173.5	1.735	72.6	24.1178	1.61855	88.3	0	0	0.508934	14	18	15	6.69781	53.8	1.39127	217	5.61162	151	1.70479	5.2	33.336	3	2	75	4.16325	118	78	0	24.3667	2.03056
2676	0	56	36	0	159.6	1.596	53.6	21.0426	0.311054	67.3	0	0	0.421679	19	14	9	5.13314	85.9	2.22137	233	6.02538	37	0.41773	5.4	35.522	1	2	73	4.05223	116.5	74	0	7.93333	0.661111
2678	1	45	308	0	170.1	1.701	72	24.8842	2.08417	86.8	0	0	0.510288	16	12	11	6.61952	33.7	0.871482	171	4.42206	126	1.42254	4.5	25.685	4	1	94	5.21794	114	73.5	0	12.3667	1.03056
2679	1	34	10.2667	0	185.8	1.858	67.9	19.6688	0.246188	71.5	0	0	0.384822	20	20	17	4.44478	56.8	1.46885	155	4.0083	27	0.30483	5.5	36.615	1	1	100	5.551	114.5	72	0	96.4	8.03333
2680	1	55	308	0	167	1.67	48.7	17.4621	0.78324	69	0	0	0.413174	10	11	22	5.306	45.2	1.16887	191	4.93926	67	0.75643	5.5	36.615	4	3	105	5.82855	113.5	71	0	30.5667	2.54722
2681	1	56	1	1	176.9	1.769	83.2	26.5869	1.13184	98.3	1	0	0.555681	53	25	42	7.07394	39.8	1.02923	201	5.19786	74	0.83546	4.9	30.057	1	3	95	5.27345	121	78.5	0	47.4	3.95
2682	0	35	1	1	161	1.61	81.9	31.596	2.523	97.5	1	0	0.60559	17	15	19	6.80904	45.7	1.1818	225	5.8185	139	1.56931	4.534	26.0566	1	1	100	5.551	133.5	80.5	0	24.1667	2.01389
2683	1	38	1	0	179.1	1.791	73	22.7579	1.97318	80.4	0	0	0.448911	13	10	16	5.79882	32.1	0.830106	189	4.88754	117	1.32093	4.7	27.871	1	3	81	4.49631	109	68	0	77.2	6.43333
2684	1	34	90	1	177.4	1.774	74.4	23.641	2.31737	84.5	0	0	0.476325	21	16	26	6.07865	42.6	1.10164	233	6.02538	177	1.99833	5	31.15	2	2	95	5.27345	125	79.5	0	133.233	11.1028
2685	0	56	0	0	155.6	1.556	42.8	17.6777	1.03544	58	0	0	0.372751	19	15	7	4.09857	63.6	1.6447	218	5.63748	97	1.09513	5.4	35.522	1	1	95	5.27345	109.5	64.5	0	138.967	11.5806
2686	1	60	1	1	163.8	1.638	59.8	22.2881	0.600592	82	0	0	0.500611	29	21	10	6.62438	38.1	0.985266	152	3.93072	41	0.46289	6.1	43.173	1	3	105	5.82855	113.5	69.5	1	21.3333	1.77778
2687	0	41	12	0	167.2	1.672	49.3	17.635	0.705541	63.5	0	0	0.379785	8	14	8	4.07925	55.9	1.44557	195	5.0427	53	0.59837	4.6	26.778	1	1	81	4.49631	94	58.5	0	148.6	12.3833
2688	1	56	27.3	0	180.5	1.805	61.1	18.7537	1.42648	72	0	0	0.398892	22	25	10	5.08338	37.4	0.967164	193	4.99098	100	1.129	4.9	30.057	1	1	89	4.94039	123.5	79	0	16.6667	1.38889
2690	1	60	0	0	164.2	1.642	69.8	25.8886	0.931747	90.6	1	1	0.551766	17	15	30	7.08573	38.5	0.99561	255	6.5943	63	0.71127	4.9	30.057	1	2	105	5.82855	112	77	0	12.2667	1.02222
2691	1	54	12	0	172.7	1.727	64.6	21.6595	1.13044	80	0	0	0.463231	17	17	11	6.1562	39.1	1.01113	149	3.85314	80	0.9032	5.1	32.243	1	3	108	5.99508	89	60.5	0	18.6333	1.55278
2692	1	39	1	0	171	1.71	69.7	23.8364	2.20853	81	0	0	0.473684	33	15	18	6.16869	28.2	0.729252	217	5.61162	117	1.32093	4.6	26.778	1	2	89	4.94039	105.5	70	0	142.333	11.8611
2693	0	37	0	0	157.4	1.574	50.2	20.2626	0.36452	74	0	0	0.47014	32	48	17	5.58298	73.3	1.89554	223	5.76678	33	0.37257	4.6	26.778	1	1	80	4.4408	110.5	62	0	40.4667	3.37222
2695	1	43	84	1	177.6	1.776	96	30.4358	2.47276	99.6	1	1	0.560811	27	15	85	7.03028	42.7	1.10422	163	4.21518	185	2.08865	4.8	28.964	2	1	93	5.16243	151.5	92.5	0	23.8333	1.98611
2696	1	49	0	1	171.1	1.711	61.7	21.0759	0.824075	82	0	1	0.479252	21	11	17	6.2546	42.5	1.09905	236	6.10296	61	0.68869	5.6	37.708	1	1	96	5.32896	107.5	69	0	117.967	9.83056
2698	1	41	1	1	173.6	1.736	75.2	24.9527	1.31549	91.6	1	0	0.52765	28	19	20	6.67671	38.4	0.993024	170	4.3962	86	0.97094	5.146	32.7458	1	3	91	5.05141	127	83.5	0	126.9	10.575
2699	1	50	36	0	166.2	1.662	61.1	22.1197	2.03475	79	0	0	0.475331	21	18	23	6.25093	51.2	1.32403	230	5.9478	193	2.17897	5.2	33.336	1	3	93	5.16243	116.5	77.5	0	142.4	11.8667
2700	0	50	1	1	157.8	1.578	80	32.1274	3.25008	96.5	1	0	0.611534	20	10	15	7.08475	37	0.95682	226	5.84436	148	1.67092	5.7	38.801	1	1	102	5.66202	158	94	0	109.433	9.11944
2701	0	47	0	0	159.4	1.594	66.5	26.1725	1.04421	84.3	1	0	0.528858	11	20	9	6.42547	51.5	1.33179	245	6.3357	67	0.75643	5.6	37.708	1	1	85	4.71835	102.5	64	0	145.5	12.125
2702	0	41	0	0	147	1.47	46	21.2874	0.517676	61.3	0	0	0.417007	7	10	11	4.90389	68.2	1.76365	188	4.86168	54	0.60966	4.6	26.778	1	1	88	4.88488	99.5	61.5	0	155.133	12.9278
2703	1	43	84	0	165.5	1.655	56.7	20.7008	0.685182	71.5	0	0	0.432024	21	21	13	5.51091	63.4	1.63952	218	5.63748	86	0.97094	4.7	27.871	2	2	93	5.16243	106	64	0	109.9	9.15833
2704	1	42	12	1	167.8	1.678	61.1	21.6999	2.82031	76.2	0	0	0.454112	40	22	21	5.89944	45.3	1.17146	234	6.05124	243	2.74347	5.86	40.5498	1	3	91	5.05141	107	67.5	0	121.6	10.1333
2705	0	47	1	0	161.3	1.613	60.5	23.2534	3.74575	74.5	0	0	0.461872	14	11	10	5.82118	25.9	0.669774	200	5.172	128	1.44512	5.4	35.522	1	1	87	4.82937	95.5	58.5	1	137.333	11.4444
2706	1	54	12	0	169.4	1.694	63.9	22.2676	0.896211	80	0	0	0.472255	31	23	60	6.23198	62	1.60332	220	5.6892	102	1.15158	5.2	33.336	1	1	105	5.82855	115	79	0	31.2667	2.60556
2707	1	38	54	0	175.7	1.757	68.1	22.0599	0.356417	76.4	0	0	0.434832	22	17	13	5.51783	48.4	1.25162	197	5.09442	33	0.37257	4.8	28.964	1	1	96	5.32896	97	60.5	0	23.4667	1.95556
2709	1	37	36	1	167.5	1.675	74.6	26.5894	1.60636	89	0	0	0.531343	35	23	19	6.67429	42.2	1.09129	231	5.97366	123	1.38867	5	31.15	1	3	99	5.49549	110	65	0	143.933	11.9944
2710	1	34	1	1	176.9	1.769	70.9	22.6564	1.22419	81	0	0	0.457886	7	8	11	5.86909	25.9	0.669774	151	3.90486	58	0.65482	4.8	28.964	1	3	94	5.21794	110.5	67	0	107.3	8.94167
2711	1	37	0	1	171.4	1.714	78.9	26.8569	3.17978	93	1	0	0.54259	75	30	37	6.80074	35.3	0.912858	237	6.12882	196	2.21284	5.6	37.708	1	2	109	6.05059	133.5	86	1	132	11
2714	0	41	1	0	149.1	1.491	54.5	24.5155	1.34056	73.2	0	0	0.490946	7	14	12	6.00962	46.4	1.1999	181	4.68066	86	0.97094	5	31.15	1	1	93	5.16243	120	76	0	30.3667	2.53056
2716	0	50	0	0	158.5	1.585	51.1	20.3405	4.13414	78.5	0	0	0.495268	14	21	13	6.13002	42.3	1.09388	219	5.66334	204	2.30316	5.146	32.7458	1	1	96	5.32896	109	65.5	0	78.4	6.53333
2717	1	46	1	0	173.4	1.734	78.3	26.0414	3.08991	88.7	0	0	0.511534	35	19	43	6.66287	41.9	1.08353	231	5.97366	233	2.63057	5.4	35.522	1	2	104	5.77304	136	84	1	136.467	11.3722
2718	0	40	1	0	159.4	1.594	52.8	20.7806	0.779887	69	0	0	0.432873	15	16	9	5.15639	60.2	1.55677	194	5.01684	63	0.71127	5	31.15	1	1	82	4.55182	106.5	73.5	0	144.433	12.0361
2719	1	51	1	0	167.5	1.675	71.9	25.6271	0.759373	89.8	0	1	0.536119	38	21	21	6.84008	56.8	1.46885	275	7.1115	76	0.85804	5.2	33.336	1	3	104	5.77304	105.5	64	0	98.4	8.2
2720	1	52	233.8	1	170	1.7	69.6	24.083	1.12122	90.7	1	0	0.533529	26	18	42	6.82028	53.4	1.38092	228	5.89608	101	1.14029	5.2	33.336	3	1	105	5.82855	125	80.5	1	36.6	3.05
2721	1	60	17.5	0	168.2	1.682	62.1	21.9503	0.51845	74.5	0	1	0.442925	17	12	12	5.9211	48.3	1.24904	158	4.08588	49	0.55321	6	42.08	1	2	109	6.05059	117	76	1	37.2333	3.10278
2722	0	29	1	0	150.8	1.508	37.6	16.5343	0.593315	55.5	0	1	0.368037	11	16	8	3.55389	64.4	1.66538	184	4.75824	57	0.64353	5	31.15	1	1	94	5.21794	99	60	0	135.8	11.3167
2724	1	46	154	1	170.2	1.702	69.7	24.061	1.73607	85	0	0	0.499412	21	21	17	6.50384	39.7	1.02664	173	4.47378	124	1.39996	5.5	36.615	3	2	104	5.77304	133.5	90.5	0	146.3	12.1917
2725	1	37	1	1	165.4	1.654	68.4	25.0026	1.12716	87.8	0	1	0.530834	24	16	20	6.61767	47.9	1.23869	225	5.8185	96	1.08384	5.1	32.243	1	3	91	5.05141	112.5	67.5	0	146.3	12.1917
2726	0	54	0	1	165.6	1.656	64.8	23.6295	3.37302	76.6	0	1	0.46256	11	19	13	5.86703	44.2	1.14301	191	4.93926	193	2.17897	5.2	33.336	1	1	87	4.82937	115.5	69.5	0	54	4.5
2727	1	49	308	0	166.6	1.666	62.3	22.446	3.12566	79.5	0	0	0.477191	13	16	19	6.32265	32.6	0.843036	172	4.44792	189	2.13381	5.5	36.615	4	3	109	6.05059	113.5	74.5	1	97.3	8.10833
2728	1	54	1	1	172.2	1.722	78.3	26.4056	1.88209	91.2	1	0	0.529617	26	26	37	6.86756	49.1	1.26973	260	6.7236	163	1.84027	4.7	27.871	1	3	84	4.66284	122.5	76.5	0	71.5	5.95833
2729	0	44	90.6	0	164.5	1.645	65.3	24.1313	1.40203	75.6	0	0	0.459574	18	14	15	5.69528	43	1.11198	186	4.80996	80	0.9032	5.5	36.615	2	1	92	5.10692	106	64	0	66.2333	5.51944
2730	1	54	264	0	172.6	1.726	68.9	23.128	0.636797	85	0	0	0.492468	16	16	15	6.4358	71.3	1.84382	224	5.79264	80	0.9032	5	31.15	3	3	86	4.77386	92.5	63	0	42	3.5
2732	1	56	0	1	168.9	1.689	76.1	26.6763	3.31182	95	1	0	0.562463	19	19	14	7.14122	46.1	1.19215	272	7.03392	260	2.9354	5.9	40.987	1	3	101	5.60651	94.5	61.5	0	144.8	12.0667
2736	0	43	1	0	161.7	1.617	58.2	22.2589	0.464564	73	0	0	0.451453	9	9	11	5.49304	62.2	1.60849	176	4.55136	38	0.42902	5.2	33.336	1	1	93	5.16243	103	62	0	145.167	12.0972
2737	0	53	0	0	156.6	1.566	50	20.3886	1.04139	68.2	0	0	0.435504	6	10	9	5.39239	40	1.0344	180	4.6548	56	0.63224	5.1	32.243	1	2	79	4.38529	90	58.5	0	55.1333	4.59444
2738	1	55	110	0	168.3	1.683	69.8	24.6426	0.763298	77.6	0	1	0.461081	31	23	30	6.17272	46.6	1.20508	189	4.88754	71	0.80159	5.7	38.801	2	2	109	6.05059	113.5	77	0	145.6	12.1333
2739	0	41	1	0	163.5	1.635	54.1	20.2377	0.348666	72	0	0	0.440367	17	15	11	5.27608	52	1.34472	154	3.98244	23	0.25967	5.2	33.336	1	1	82	4.55182	103	65	0	96.4333	8.03611
2740	0	52	0	0	157.4	1.574	55.4	22.3615	0.931559	81.5	1	0	0.517789	14	24	13	6.33313	50	1.293	244	6.30984	55	0.62095	5.5	36.615	1	1	83	4.60733	135	84.5	0	59.8333	4.98611
2742	0	58	60	0	155	1.55	52.5	21.8522	0.27215	82	1	1	0.529032	15	16	13	6.43727	72.9	1.88519	222	5.74092	23	0.25967	5.5	36.615	1	2	91	5.05141	94.5	65.5	0	54.7667	4.56389
2744	1	45	126	0	180.2	1.802	78.9	24.2978	0.994144	85	0	0	0.471698	16	19	16	6.1697	49.5	1.28007	183	4.73238	89	1.00481	4.7	27.871	2	2	100	5.551	120	81.5	0	133.667	11.1389
2745	1	38	132	0	165.4	1.654	58.6	21.4204	0.408026	73	0	1	0.441354	25	20	23	5.58482	58.4	1.51022	177	4.57722	47	0.53063	4.9	30.057	2	1	85	4.71835	96.5	60	0	87.7	7.30833
2746	0	50	0	0	165.9	1.659	56	20.3468	0.20296	68.5	0	0	0.412899	17	17	13	4.91115	73.7	1.90588	218	5.63748	20	0.2258	5	31.15	1	1	83	4.60733	102	70	0	92.1333	7.67778
2747	1	51	0	0	164.1	1.641	61.4	22.8009	1.20412	77.7	0	0	0.473492	19	13	16	6.25778	39.5	1.02147	195	5.0427	91	1.02739	4.7	27.871	1	3	89	4.94039	137	94	0	137.367	11.4472
2748	1	49	60	0	166.4	1.664	56.1	20.2608	0.96958	76	0	0	0.456731	23	16	20	5.9449	63.8	1.64987	215	5.5599	114	1.28706	5.4	35.522	1	3	99	5.49549	115	65	0	148.7	12.3917
2751	1	64	154	0	161.7	1.617	54.7	20.9203	1.42904	74	0	1	0.457638	19	18	35	6.12775	70.6	1.82572	230	5.9478	194	2.19026	4.8	28.964	3	2	84	4.66284	116.5	74	0	87.6667	7.30556
2752	1	46	245	0	170	1.7	60.6	20.9689	0.345767	80.5	0	0	0.473529	15	14	16	6.1152	57.2	1.47919	180	4.6548	35	0.39515	4.8	28.964	3	1	97	5.38447	107.5	64	0	73.1667	6.09722
2754	0	40	45.5	0	162.9	1.629	54.8	20.6509	0.567765	64.3	0	1	0.394721	14	8	9	4.43748	72.4	1.87226	227	5.87022	59	0.66611	5.5	36.615	1	2	83	4.60733	96.5	56	0	146.233	12.1861
2756	0	59	1	0	154.2	1.542	54.8	23.0469	1.60111	85.5	1	0	0.554475	15	17	8	6.69094	53.5	1.38351	183	4.73238	98	1.10642	5.5	36.615	1	1	94	5.21794	114	71.5	0	12.1333	1.01111
2758	0	57	1	0	159	1.59	47.8	18.9075	0.524612	67	0	0	0.421384	13	11	16	5.16035	46.3	1.19732	184	4.75824	32	0.36128	5	31.15	1	1	86	4.77386	90.5	56.5	0	22.6333	1.88611
2759	1	57	35	0	167.2	1.672	62.5	22.3567	4.86877	84	0	1	0.502392	14	16	22	6.67955	30.6	0.791316	163	4.21518	261	2.94669	5.1	32.243	1	3	89	4.94039	126.5	78.5	0	108	9
2760	1	57	0	0	159.1	1.591	51.9	20.5035	0.327907	70.2	0	1	0.441232	27	24	28	5.78657	77.5	2.00415	164	4.24104	51	0.57579	5.1	32.243	1	1	87	4.82937	128	83.5	0	22.8667	1.90556
2761	1	43	270	1	177.9	1.779	83.8	26.4784	0.807636	92	1	1	0.517144	47	25	24	6.61956	50.2	1.29817	175	4.5255	71	0.80159	4.8	28.964	3	1	102	5.66202	117	79.5	0	131.133	10.9278
2762	1	42	0	0	166	1.66	57.8	20.9755	0.816009	79.5	0	0	0.478916	16	18	13	6.2116	25.3	0.654258	157	4.06002	37	0.41773	4.7	27.871	1	3	98	5.43998	105	66	0	134.767	11.2306
2763	1	40	0	0	169.5	1.695	56.9	19.8049	0.424723	75.5	0	0	0.445428	14	14	9	5.63546	69.3	1.7921	165	4.2669	54	0.60966	4.8	28.964	1	1	88	4.88488	121.5	78	0	142.533	11.8778
2764	0	39	0	0	156.8	1.568	55.8	22.6956	0.143324	67.2	0	1	0.428571	27	17	11	5.09536	58	1.49988	142	3.67212	12	0.13548	4.8	28.964	1	1	88	4.88488	102	59.5	0	144.6	12.05
2765	1	40	0	0	168.8	1.688	59.1	20.7416	0.929596	73	0	1	0.432464	14	13	9	5.52825	32.7	0.845622	173	4.47378	59	0.66611	4.9	30.057	1	2	82	4.55182	96	64.5	0	141.3	11.775
2766	1	53	84	0	168	1.68	67.7	23.9867	0.969594	90.3	1	0	0.5375	26	22	50	6.88123	36.6	0.946476	173	4.47378	60	0.6774	4.6	26.778	2	2	91	5.05141	116	74.5	0	58.7	4.89167
2767	0	56	0	0	161.2	1.612	60.4	23.2438	4.57082	80.8	1	0	0.501241	13	11	13	6.34181	30.4	0.786144	185	4.7841	169	1.90801	5.5	36.615	1	1	93	5.16243	135.5	77.5	0	26.4667	2.20556
2768	1	54	114.66	0	173.7	1.737	78.3	25.9515	1.26619	87	0	0	0.500864	21	16	15	6.61928	48.3	1.24904	214	5.53404	112	1.26448	4.9	30.057	2	3	102	5.66202	113.5	75.5	0	36.6333	3.05278
2769	1	37	18	0	177.4	1.774	71.9	22.8466	3.39256	75.5	0	0	0.425592	16	22	24	5.45749	32.9	0.850794	145	3.7497	220	2.4838	5.2	33.336	1	2	101	5.60651	121.5	73	0	97.0667	8.08889
2770	1	47	0	1	160.9	1.609	59.3	22.9056	0.964569	80	0	0	0.497203	68	31	31	6.44829	42.3	1.09388	238	6.15468	76	0.85804	5.4	35.522	1	1	90	4.9959	117	71	0	24.2	2.01667
2772	0	36	0	0	158.5	1.585	43.6	17.3551	0.887454	64	0	0	0.403785	11	18	7	4.52954	54.5	1.40937	193	4.99098	64	0.72256	4.84	29.4012	1	1	89	4.94039	105.5	60	0	122.967	10.2472
2773	0	44	0	0	160.3	1.603	42.7	16.6173	0.373323	63.8	0	1	0.398004	13	20	8	4.48996	65.9	1.70417	197	5.09442	32	0.36128	5.4	35.522	1	1	81	4.49631	105	63	0	12.4333	1.03611
2774	1	38	22	0	177.3	1.773	79.7	25.3537	1.45581	87.7	0	0	0.494642	30	17	77	6.33807	51.7	1.33696	209	5.40474	135	1.52415	5.4	35.522	1	1	100	5.551	124	83	0	146.533	12.2111
2775	0	35	12	0	163.7	1.637	54.3	20.2629	0.330318	66.7	0	0	0.407453	11	12	7	4.60342	70.7	1.8283	182	4.70652	32	0.36128	4.9	30.057	1	1	84	4.66284	101	62	0	99	8.25
2776	1	46	36	0	178.7	1.787	80	25.0519	0.5191	87.5	0	1	0.489647	17	9	9	6.3547	60.4	1.56194	165	4.2669	56	0.63224	5	31.15	1	1	90	4.9959	102.5	66.5	0	132.933	11.0778
2777	1	42	8.4	0	168.3	1.683	68.7	24.2543	0.969111	80	0	0	0.475342	24	20	12	6.17728	43	1.11198	228	5.89608	80	0.9032	5.2	33.336	1	3	90	4.9959	105.5	67	0	52.1667	4.34722
2778	1	40	154	0	166	1.66	50.4	18.29	1.00801	69	0	0	0.415663	18	25	26	5.15221	66.2	1.71193	199	5.14614	129	1.45641	5.146	32.7458	3	3	91	5.05141	116	78.5	0	121.8	10.15
2779	0	59	36	0	155.2	1.552	53.6	22.2526	0.87342	76.5	0	0	0.492912	22	28	12	6.17568	58.4	1.51022	220	5.6892	64	0.72256	5.2	33.336	1	1	91	5.05141	104	64.5	0	12.1333	1.01111
2781	0	56	0	0	158.7	1.587	60.6	24.0613	1.57449	79.9	0	1	0.503466	18	13	10	6.31053	45.6	1.17922	216	5.58576	90	1.0161	5.6	37.708	1	1	95	5.27345	89	58	0	97.3667	8.11389
2782	1	36	8.4	0	168	1.68	67.2	23.8095	0.37093	73.7	0	0	0.43869	17	22	18	5.56252	60.1	1.55419	161	4.16346	46	0.51934	5.146	32.7458	1	1	105	5.82855	120	72.5	0	59.8667	4.98889
2783	1	39	170	1	175.8	1.758	76.6	24.7851	5.52119	84.6	0	0	0.481229	26	18	28	6.30594	28.5	0.73701	193	4.99098	289	3.26281	5.1	32.243	3	1	90	4.9959	127.5	82	0	136.1	11.3417
2784	0	40	0	0	157.4	1.574	54.9	22.1596	2.35121	80.4	1	0	0.510801	9	15	8	6.13598	55.7	1.4404	250	6.465	156	1.76124	5.2	33.336	1	1	95	5.27345	143.5	93	0	136.1	11.3417
2785	1	40	90	1	170.5	1.705	65.2	22.4284	0.931219	82	0	0	0.480938	34	30	21	6.17098	46	1.18956	253	6.54258	77	0.86933	5.5	36.615	2	1	92	5.10692	107.5	71.5	0	60.7333	5.06111
2786	1	40	0	0	167.9	1.679	62.3	22.0997	1.06833	79	0	0	0.470518	16	16	16	6.05131	46	1.18956	206	5.32716	91	1.02739	5.2	33.336	1	1	92	5.10692	93.5	62	0	61.1	5.09167
2787	1	33	1	0	176.5	1.765	79.9	25.6482	1.20496	85.3	0	0	0.483286	14	10	14	6.15517	39.8	1.02923	175	4.5255	89	1.00481	4.6	26.778	1	3	87	4.82937	98	65.5	1	120.3	10.025
2792	1	44	126	0	178.4	1.784	70.2	22.057	2.18313	78.4	0	1	0.439462	12	12	12	5.72871	40.3	1.04216	203	5.24958	164	1.85156	4.5	25.685	2	3	99	5.49549	106	63.5	0	145.8	12.15
2793	1	37	84	0	174.8	1.748	70	22.9095	0.839666	79	0	0	0.451945	20	31	21	5.7672	52.4	1.35506	222	5.74092	83	0.93707	5.2	33.336	2	1	88	4.88488	131.5	83	0	96.5667	8.04722
2794	0	39	1	0	159.3	1.593	61.8	24.3532	1.5783	81.5	1	0	0.511613	15	13	11	6.16871	50.7	1.3111	195	5.0427	99	1.11771	5.2	33.336	1	1	106	5.88406	108.5	63	0	99.1	8.25833
2797	1	40	0	0	167.6	1.676	52.4	18.6545	0.617674	67.5	0	0	0.402745	22	17	14	4.9036	69	1.78434	200	5.172	85	0.95965	5.1	32.243	1	3	96	5.32896	128.5	78.5	0	146.767	12.2306
2799	0	57	0	0	155	1.55	56	23.3091	1.07135	67.8	0	1	0.437419	17	14	13	5.48365	68.8	1.77917	224	5.79264	107	1.20803	5.4	35.522	1	1	89	4.94039	109	68.5	0	145.1	12.0917
2801	1	40	1	0	166.9	1.669	56.2	20.1755	0.821586	77.8	0	0	0.466147	20	15	29	5.94679	54.2	1.40161	183	4.73238	80	0.9032	4.7	27.871	1	2	95	5.27345	118	73	0	145.367	12.1139
2802	0	52	0	0	155	1.55	47.3	19.6878	1.38235	70	0	1	0.451613	23	20	34	5.59168	50.6	1.30852	209	5.40474	90	1.0161	5.5	36.615	1	2	85	4.71835	101.5	58	0	84	7
2803	0	52	0	0	158	1.58	44.2	17.7055	0.263442	61	0	1	0.386076	31	29	14	4.32317	97.5	2.52135	236	6.10296	36	0.40644	5.2	33.336	1	1	81	4.49631	110.5	72.5	0	36.6333	3.05278
2804	1	43	126	0	164.8	1.648	61.4	22.6076	1.88964	91.8	1	0	0.557039	35	26	74	6.83601	55.8	1.44299	202	5.22372	170	1.9193	4.4	24.592	2	1	81	4.49631	102	66	0	11.8667	0.988889
2805	0	39	0	0	160.1	1.601	56.1	21.8867	1.03361	69.3	0	0	0.432854	6	11	7	5.16966	59.9	1.54901	135	3.4911	85	0.95965	5.4	35.522	1	1	87	4.82937	140.5	91	0	11.8667	0.988889
2806	1	46	308	0	177.5	1.775	59.6	18.9169	0.690021	72.5	0	0	0.408451	11	15	27	5.11963	53.5	1.38351	163	4.21518	69	0.77901	5.4	35.522	4	3	94	5.21794	142	98	0	148.6	12.3833
2807	1	39	126	0	174.7	1.747	67.6	22.1493	0.889863	78	0	0	0.44648	14	11	19	5.73324	40.1	1.03699	141	3.64626	67	0.75643	4.7	27.871	2	3	89	4.94039	104	71	0	133.567	11.1306
2808	0	35	1	0	153.4	1.534	49.2	20.9081	0.457406	69.5	0	0	0.453064	14	19	10	5.34245	86.7	2.24206	243	6.28398	53	0.59837	4.6	26.778	1	1	86	4.77386	104	71	0	133	11.0833
2809	0	38	12	0	159	1.59	45.3	17.9186	0.498874	58	0	0	0.36478	11	10	7	3.64832	64.9	1.67831	215	5.5599	48	0.54192	5.1	32.243	1	1	90	4.9959	105	68.5	0	146.367	12.1972
2810	0	35	54	0	164.7	1.647	55.7	20.5337	0.962112	80.5	1	0	0.488767	14	18	10	5.8089	49.1	1.26973	197	5.09442	54	0.60966	4.942	30.5161	1	2	94	5.21794	108.5	69	0	120.833	10.0694
2811	0	37	0	0	159.5	1.595	67.7	26.6114	0.509877	88	1	0	0.551724	9	10	10	6.44769	47.2	1.22059	161	4.16346	29	0.32741	5.5	36.615	1	1	92	5.10692	123.5	79	0	37.3	3.10833
2812	1	55	132	0	169.1	1.691	61.9	21.6473	0.720818	70	0	1	0.413956	19	15	17	5.35921	69.1	1.78693	192	4.96512	103	1.16287	4.9	30.057	2	2	86	4.77386	108	73	0	146.667	12.2222
2814	1	40	1	0	172.3	1.723	54.2	18.257	0.720394	66.6	0	0	0.386535	29	22	12	4.56452	54.8	1.41713	192	4.96512	79	0.89191	4.8	28.964	1	2	87	4.82937	109.5	65	0	145.333	12.1111
2815	1	60	105	0	168	1.68	62.2	22.038	1.0843	78.9	0	1	0.469643	17	19	22	6.26584	53.3	1.37834	215	5.5599	107	1.20803	5.2	33.336	2	3	84	4.66284	133.5	70	0	89.1333	7.42778
2816	1	40	0	0	161.3	1.613	63.9	24.5602	2.47754	80.5	0	0	0.49907	37	22	22	6.46399	29	0.74994	252	6.51672	138	1.55802	5.1	32.243	1	3	91	5.05141	118.5	76.5	0	60.2667	5.02222
2817	1	45	12	0	167.5	1.675	58.7	20.9223	0.54674	75	0	1	0.447761	16	14	18	5.78935	48.2	1.24645	156	4.03416	50	0.5645	4.9	30.057	1	1	88	4.88488	113	71	0	145.4	12.1167
2818	1	37	5.13333	0	169.9	1.699	66.5	23.0375	3.94495	77.5	0	0	0.456151	24	9	17	5.92733	30.1	0.778386	249	6.43914	229	2.58541	5.4	35.522	1	3	101	5.60651	118	77.5	0	69.9667	5.83056
2819	1	46	308	1	170.7	1.707	73.4	25.19	1.39063	83	0	0	0.486233	35	25	30	6.39091	39.6	1.02406	181	4.68066	104	1.17416	5.2	33.336	4	2	107	5.93957	131.5	84.5	0	139.967	11.6639
2820	1	41	0	0	178.3	1.783	58.6	18.433	1.46949	69.3	0	1	0.388671	12	9	13	4.6912	31	0.80166	159	4.11174	88	0.99352	5	31.15	1	3	92	5.10692	114.5	61	0	146.067	12.1722
2821	0	37	1	0	153.9	1.539	45.2	19.0836	0.84848	71	0	0	0.461339	35	27	34	5.48011	67	1.73262	186	4.80996	71	0.80159	5.3	34.429	1	1	92	5.10692	99.5	52.5	0	39.4	3.28333
2822	0	34	1	0	152.7	1.527	40.9	17.5406	0.26031	59.4	0	0	0.388998	10	15	9	4.16529	56.3	1.45592	170	4.3962	21	0.23709	5.4	35.522	1	1	76	4.21876	102	65	0	112.9	9.40833
2823	0	33	1	0	163.9	1.639	56.1	20.8836	0.372746	67	0	0	0.408786	11	14	14	4.61522	63.9	1.65245	143	3.69798	33	0.37257	4.636	27.1715	1	1	87	4.82937	100	64	0	76.3	6.35833
2824	0	37	36	0	158.2	1.582	52.1	20.8173	1.02971	64	0	0	0.404551	10	11	6	4.637	50.3	1.30076	170	4.3962	75	0.84675	4.8	28.964	1	1	92	5.10692	107.5	64.5	0	45.3667	3.78056
2825	1	52	154	0	166.8	1.668	68.1	24.4768	0.829878	80	0	0	0.479616	12	20	13	6.35879	40.6	1.04992	181	4.68066	65	0.73385	5.4	35.522	3	1	92	5.10692	126.5	82.5	0	19.3333	1.61111
2826	0	47	1	0	158.4	1.584	74.3	29.6127	0.66742	91	1	0	0.574495	9	8	20	6.76481	51.9	1.34213	187	4.83582	43	0.48547	5	31.15	1	1	97	5.38447	118	55	0	36.2667	3.02222
2829	1	36	18	0	178.4	1.784	66.7	20.9573	0.884299	74.5	0	0	0.417601	21	24	20	5.20799	42	1.08612	174	4.49964	71	0.80159	5	31.15	1	1	101	5.60651	116	74	0	72.9667	6.08056
2830	0	48	1	0	165.7	1.657	47.9	17.4458	0.516289	66.2	0	1	0.399517	9	16	7	4.57782	87.6	2.26534	208	5.37888	58	0.65482	5.1	32.243	1	2	87	4.82937	105.5	71	0	145.5	12.125
2833	1	60	0	0	153.5	1.535	49.2	20.8809	1.19527	73.5	0	0	0.478827	12	14	10	6.38437	37.2	0.961992	201	5.19786	86	0.97094	5.2	33.336	1	1	90	4.9959	114.5	66	0	13.3	1.10833
2834	1	42	0	0	168.7	1.687	70.6	24.807	2.06602	88	0	0	0.521636	27	18	18	6.64913	41.1	1.06285	264	6.82704	150	1.6935	5.4	35.522	1	3	88	4.88488	109	74	0	59.4	4.95
2836	1	41	60	1	166.7	1.667	63.3	22.7789	2.23207	78	0	0	0.467906	53	23	25	6.08905	38.1	0.985266	243	6.28398	162	1.82898	5.6	37.708	1	3	102	5.66202	108	70	0	144.067	12.0056
2837	1	40	262.5	0	172.4	1.724	72.5	24.3929	1.07287	81	0	1	0.469838	13	16	32	6.07061	54.4	1.40678	219	5.66334	111	1.25319	4.84	29.4012	3	2	91	5.05141	125.5	84.5	0	61.6	5.13333
2838	1	40	110	0	171.1	1.711	75.3	25.7214	0.987542	88	0	0	0.514319	30	20	64	6.52558	60.7	1.5697	225	5.8185	108	1.21932	5.1	32.243	2	3	93	5.16243	111.5	72.5	0	146.733	12.2278
2840	1	41	0	0	165	1.65	57.3	21.0468	3.04043	69.5	0	0	0.421212	18	13	35	5.39012	39.4	1.01888	251	6.49086	246	2.77734	5.1	32.243	1	3	97	5.38447	125	77.5	0	146.5	12.2083
2841	1	40	66	0	175.8	1.758	60.9	19.7051	0.830729	72.3	0	0	0.411263	20	14	25	5.13297	42.2	1.09129	158	4.08588	67	0.75643	5.4	35.522	1	3	107	5.93957	105.5	62	0	133.6	11.1333
2842	0	41	0	0	160.8	1.608	57.6	22.2767	0.244037	75	0	0	0.466418	9	10	8	5.63434	70.4	1.82054	221	5.71506	22	0.24838	5	31.15	1	1	83	4.60733	103.5	62.5	0	111.3	9.275
2844	1	40	0	1	170.4	1.704	82.7	28.4817	1.34878	101.8	1	0	0.597418	47	27	17	7.10139	49	1.26714	213	5.50818	109	1.23061	5	31.15	1	2	89	4.94039	116.5	70	0	36.1667	3.01389
2845	0	55	54	0	162.5	1.625	55.4	20.9799	0.63389	72.5	0	0	0.446154	17	19	17	5.52662	88.5	2.28861	250	6.465	72	0.81288	5.6	37.708	1	1	99	5.49549	147.5	86	0	85.6333	7.13611
2846	0	50	0	0	156.6	1.566	60.8	24.7925	0.565566	84	1	0	0.536398	16	17	26	6.48437	52.5	1.35765	167	4.31862	36	0.40644	5.4	35.522	1	1	89	4.94039	110	74.5	0	84	7
2847	0	56	0	0	155.9	1.559	60.9	25.0568	1.98908	79	0	0	0.506735	7	14	19	6.34183	62.8	1.62401	272	7.03392	162	1.82898	5.4	35.522	1	1	100	5.551	149	90.5	0	133.733	11.1444
2848	0	51	0	1	156.1	1.561	57.6	23.6383	0.835014	71.5	0	0	0.45804	18	13	10	5.72952	51.8	1.33955	199	5.14614	60	0.6774	5.5	36.615	1	2	93	5.16243	106.5	68.5	0	24.7	2.05833
2849	1	47	0	0	163.1	1.631	71.1	26.7277	2.09811	92.7	1	0	0.568363	23	13	18	7.08933	31.1	0.804246	191	4.93926	114	1.28706	5.248	33.8606	1	3	96	5.32896	115.5	80.5	0	121.467	10.1222
2850	1	41	84	0	159.6	1.596	46.1	18.0982	0.176947	66	0	0	0.413534	17	15	20	5.10984	56.2	1.45333	185	4.7841	20	0.2258	4.9	30.057	2	3	88	4.88488	91	55.5	0	146.933	12.2444
2851	0	50	12	0	155.5	1.555	47.4	19.6028	0.813244	71	0	0	0.456592	22	22	24	5.59786	74.8	1.93433	223	5.76678	77	0.86933	5.1	32.243	1	1	88	4.88488	105.5	66.5	0	25.4333	2.11944
2852	0	52	60	0	161.4	1.614	45.6	17.5048	0.366705	68.6	0	1	0.425031	13	14	12	5.10907	63.8	1.64987	190	4.9134	29	0.32741	4.8	28.964	1	1	78	4.32978	101.5	68.5	0	150.967	12.5806
2853	1	41	0	0	174.5	1.745	70	22.9883	0.861414	79	0	0	0.452722	20	16	34	5.84138	55.9	1.44557	223	5.76678	91	1.02739	5	31.15	1	1	99	5.49549	123.5	75.5	0	146.7	12.225
2854	1	40	90	0	168.6	1.686	63.6	22.3739	1.31191	81	0	0	0.480427	19	14	41	6.16182	56.2	1.45333	210	5.4306	134	1.51286	4.9	30.057	2	3	101	5.60651	114	71	0	74.9	6.24167
2855	1	41	0	0	178.3	1.783	63.1	19.8485	0.949848	76	0	0	0.426248	19	15	23	5.40653	42.7	1.10422	234	6.05124	74	0.83546	4.5	25.685	1	1	91	5.05141	110	70	0	133.267	11.1056
2857	1	46	22	0	170.9	1.709	69	23.6246	1.45678	80	0	0	0.46811	18	11	23	6.15086	44.6	1.15336	278	7.18908	123	1.38867	4.8	28.964	1	3	106	5.88406	94.5	55	0	144.967	12.0806
2858	1	40	60	0	170.3	1.703	68	23.4466	0.506332	78.5	0	0	0.460951	20	9	19	5.93355	55.5	1.43523	197	5.09442	54	0.60966	4.9	30.057	1	3	100	5.551	105.5	61	0	147.667	12.3056
2861	1	56	60	0	172.9	1.729	63.3	21.1745	0.35435	75.5	0	0	0.436669	13	15	26	5.74064	64	1.65504	202	5.22372	43	0.48547	5.4	35.522	1	3	101	5.60651	128	83	0	11.6667	0.972222
2862	0	45	182	0	159	1.59	57.2	22.6257	0.280005	63.5	0	0	0.399371	19	19	12	4.62791	84.3	2.18	190	4.9134	36	0.40644	4.7	27.871	3	1	100	5.551	95	63	0	98.7	8.225
2867	1	55	175	0	180	1.8	84.9	26.2037	0.993715	87.2	0	1	0.484444	18	17	17	6.48792	37.8	0.977508	163	4.21518	69	0.77901	5.248	33.8606	3	3	99	5.49549	109.5	76	0	97.4667	8.12222
2868	1	45	399	0	171.6	1.716	69.3	23.5342	0.584073	78.5	0	0	0.457459	16	15	20	5.96346	57.8	1.49471	152	3.93072	65	0.73385	4.8	28.964	4	3	108	5.99508	106.5	67.5	0	146.2	12.1833
2869	1	40	270	0	169.1	1.691	62.5	21.8571	0.515589	79	0	0	0.467179	20	13	18	5.97456	63.2	1.63435	218	5.63748	60	0.6774	5	31.15	3	3	104	5.77304	102.5	68	0	146.033	12.1694
2870	1	40	216	0	175	1.75	55.6	18.1551	0.882341	73	0	0	0.417143	16	10	14	5.20767	41.7	1.07836	205	5.3013	67	0.75643	4.9	30.057	3	3	100	5.551	108	69.5	0	122.2	10.1833
2871	1	45	350	0	171.3	1.713	66.4	22.6284	0.630568	73	0	0	0.426153	13	20	15	5.47548	60.2	1.55677	184	4.75824	77	0.86933	5.1	32.243	4	2	87	4.82937	146	95	0	85.9333	7.16111
2872	1	45	0	0	171.3	1.713	71.4	24.3323	1.42964	81	0	0	0.472855	17	11	15	6.18854	53.4	1.38092	280	7.2408	145	1.63705	5.1	32.243	1	3	100	5.551	135	84.5	0	133.333	11.1111
2873	0	49	0	0	164.7	1.647	54.4	20.0545	0.675456	64.2	0	1	0.3898	10	13	8	4.46712	57.5	1.48695	180	4.6548	55	0.62095	5.5	36.615	1	1	97	5.38447	119.5	74	0	85.4	7.11667
2874	0	45	12	0	157.3	1.573	60	24.249	0.525834	73.8	0	0	0.469167	21	22	10	5.79151	58.6	1.5154	196	5.06856	42	0.47418	5.5	36.615	1	1	103	5.71753	108	65	0	74.6333	6.21944
2875	0	45	12	0	160.9	1.609	76.9	29.704	1.22167	88	1	0	0.546924	14	15	19	6.58584	54.1	1.39903	190	4.9134	85	0.95965	4.7	27.871	1	1	92	5.10692	125	82	0	85.3667	7.11389
2876	1	46	126	0	171.3	1.713	77.3	26.343	0.943435	90.5	1	0	0.528313	32	23	27	6.76705	41.2	1.06543	240	6.2064	69	0.77901	5.8	39.894	2	2	102	5.66202	128	82	0	74.2	6.18333
2880	0	55	0	0	155.2	1.552	58	24.0793	1.43444	78	0	0	0.502577	17	21	16	6.29367	44.5	1.15077	275	7.1115	82	0.92578	5.8	39.894	1	1	97	5.38447	108	68.5	0	85.6333	7.13611
2881	1	43	4.2	1	163.6	1.636	72.7	27.1624	1.35516	85.6	0	0	0.523227	19	23	13	6.6932	48.7	1.25938	236	6.10296	126	1.42254	5.1	32.243	1	2	94	5.21794	173.5	109	0	111.5	9.29167
2883	1	44	120	0	178.8	1.788	75.5	23.6163	2.08594	86.8	0	0	0.485459	39	20	46	6.33689	36	0.93096	188	4.86168	131	1.47899	4.8	28.964	2	2	88	4.88488	113.5	67.5	0	134.567	11.2139
2884	0	40	0	0	146.3	1.463	38.6	18.0343	0.423237	56	0	1	0.382775	11	13	7	4.12517	76.7	1.98346	163	4.21518	50	0.5645	5.1	32.243	1	1	96	5.32896	94.5	60	0	61.3667	5.11389
2885	1	49	154	0	162.6	1.626	67.8	25.6442	1.44904	87	0	0	0.535055	32	20	25	6.84446	44	1.13784	185	4.7841	116	1.30964	4.9	30.057	3	2	98	5.43998	111.5	70.5	0	146.967	12.2472
2889	1	45	90	0	164.7	1.647	64.5	23.7778	1.58466	83	0	0	0.503947	17	9	15	6.53544	35.5	0.91803	177	4.57722	103	1.16287	5.7	38.801	2	3	103	5.71753	120.5	84	0	145.967	12.1639
2893	0	54	0	0	167.5	1.675	65.7	23.4172	1.0261	76	0	1	0.453731	17	18	12	5.69495	59.3	1.5335	190	4.9134	79	0.89191	5.5	36.615	1	1	93	5.16243	143	87	0	96.9333	8.07778
2894	0	56	1	0	157.4	1.574	37.9	15.2978	0.263643	55.5	0	0	0.352605	14	24	10	3.47052	71.1	1.83865	181	4.68066	27	0.30483	5.758	39.4349	1	1	89	4.94039	107.5	67	0	69.6333	5.80278
2896	1	46	238	0	166.1	1.661	59.5	21.5664	2.04978	77	0	0	0.463576	17	13	37	6.07456	40.3	1.04216	214	5.53404	155	1.74995	5.1	32.243	3	3	104	5.77304	107	69.5	0	154.967	12.9139
2899	0	44	12	0	156.9	1.569	46.9	19.0514	0.819624	67.5	0	0	0.43021	15	19	12	5.15296	56.7	1.46626	169	4.37034	61	0.68869	4.5	25.685	1	1	98	5.43998	121.5	63.5	0	132.567	11.0472
2900	1	46	66	0	176.1	1.761	65.8	21.2181	0.596108	74.8	0	0	0.424759	34	30	15	5.43742	68.3	1.76624	223	5.76678	78	0.88062	5.1	32.243	1	2	102	5.66202	98.5	58.5	0	146.067	12.1722
2901	0	55	0	1	161.1	1.611	62.3	24.0047	3.9989	80	1	0	0.496586	17	18	10	6.27237	39.2	1.01371	227	5.87022	196	2.21284	5.4	35.522	1	1	86	4.77386	124	81.5	0	40.4667	3.37222
2903	1	52	36	0	172	1.72	56.6	19.132	0.260165	72.5	0	0	0.421512	12	12	17	5.43514	45	1.1637	177	4.57722	22	0.24838	5	31.15	1	3	93	5.16243	101	63	0	121.5	10.125
2905	1	48	60	0	170.4	1.704	67.3	23.178	0.721527	82	0	0	0.481221	33	24	14	6.28552	52.3	1.35248	209	5.40474	69	0.77901	4.7	27.871	1	2	102	5.66202	131.5	84.5	0	116.933	9.74444
2908	1	46	126	0	173.3	1.733	69.3	23.0747	1.3068	86.6	0	0	0.499711	13	13	23	6.47101	41.2	1.06543	170	4.3962	93	1.04997	4.9	30.057	2	2	92	5.10692	126	87.5	0	134.233	11.1861
2910	0	51	0	0	150.7	1.507	56.1	24.7022	0.968652	73	0	0	0.484406	11	9	10	6.03627	69.7	1.80244	280	7.2408	94	1.06126	4.9	30.057	1	1	94	5.21794	106.5	64.5	0	147.533	12.2944
2911	1	53	2.8	0	161.6	1.616	45.2	17.3084	0.610603	73.1	0	0	0.452351	21	18	11	5.90383	40.5	1.04733	139	3.59454	44	0.49676	5.1	32.243	1	1	102	5.66202	108	70	0	133.867	11.1556
2913	1	46	36	0	161.3	1.613	49.2	18.9102	0.467374	67	0	0	0.415375	12	11	12	5.22536	65.6	1.69642	173	4.47378	62	0.69998	5.4	35.522	1	2	87	4.82937	111.5	76.5	0	148.867	12.4056
2914	1	46	378	1	173.5	1.735	62.9	20.8954	1.16439	84.5	0	0	0.487032	21	13	50	6.29172	49.5	1.28007	190	4.9134	97	1.09513	5.1	32.243	4	3	99	5.49549	112	72.5	0	134	11.1667
2915	1	50	126	0	172.5	1.725	55.5	18.6515	0.651111	74.5	0	0	0.431884	15	19	16	5.57296	54.4	1.40678	157	4.06002	64	0.72256	4.9	30.057	2	2	101	5.60651	142	92.5	0	48.0667	4.00556
2916	1	52	1	0	172	1.72	64.2	21.7009	1.85118	83.5	0	0	0.485465	9	17	13	6.40238	33.3	0.861138	176	4.55136	107	1.20803	4.4	24.592	1	1	86	4.77386	138.5	91	0	137.5	11.4583
2918	1	48	1	1	157.5	1.575	53.7	21.6478	0.259005	75.8	0	0	0.48127	95	36	21	6.25527	46.5	1.20249	100	2.586	23	0.25967	5.1	32.243	1	3	98	5.43998	104.5	71.5	1	135.5	11.2917
2920	0	46	4.2	0	155.9	1.559	44.5	18.3091	0.262487	65	0	0	0.416934	11	19	11	4.90591	79.8	2.06363	227	5.87022	28	0.31612	5.2	33.336	1	1	99	5.49549	118.5	78	0	134.9	11.2417
2923	1	51	126	0	174.1	1.741	65.7	21.6754	0.457371	79.5	0	0	0.456634	24	18	30	6.01715	37.2	0.961992	143	3.69798	31	0.34999	4.8	28.964	2	1	87	4.82937	104.5	65	0	133	11.0833
2924	1	47	0	1	167.2	1.672	78.5	28.08	0.679312	85.2	0	0	0.509569	33	18	18	6.63487	48.2	1.24645	208	5.37888	64	0.72256	5	31.15	1	3	98	5.43998	116.5	77	0	133.7	11.1417
2926	0	52	0	0	162.3	1.623	60.7	23.0437	0.287669	79	0	0	0.486753	19	24	76	6.02305	73	1.88778	207	5.35302	26	0.29354	5.2	33.336	1	1	96	5.32896	112.5	67.5	0	50.5	4.20833
2927	0	52	154	0	160.3	1.603	51.7	20.1198	0.561101	69.3	0	0	0.432314	20	21	16	5.26461	86.8	2.24465	268	6.93048	64	0.72256	5.4	35.522	3	1	86	4.77386	109	72.5	0	97.9667	8.16389
2928	0	50	0	0	156.2	1.562	46.9	19.2225	0.425735	62.1	0	0	0.397567	19	23	10	4.60218	67.2	1.73779	213	5.50818	41	0.46289	5.2	33.336	1	1	77	4.27427	88.5	56	0	147.633	12.3028
2929	1	48	10.2667	0	168.5	1.685	62.1	21.8722	5.04025	75.7	0	0	0.449258	15	11	12	5.98907	25.7	0.664602	175	4.5255	249	2.81121	5.4	35.522	1	3	97	5.38447	114.5	74	0	119.233	9.93611
2931	0	41	0	0	155.1	1.551	48.5	20.1613	1.30231	67.2	0	0	0.433269	16	10	10	5.18308	60	1.5516	194	5.01684	106	1.19674	5.6	37.708	1	1	93	5.16243	102.5	60	0	105.467	8.78889
2932	0	55	0	0	156.6	1.566	56.5	23.0391	1.20944	76	0	1	0.485313	11	17	11	6.08486	55.9	1.44557	206	5.32716	87	0.98223	5.2	33.336	1	1	99	5.49549	114.5	68.5	0	45.9667	3.83056
2933	1	42	54	0	167.7	1.677	64.1	22.7925	1.8196	79	0	0	0.471079	29	18	76	6.12288	44.4	1.14818	238	6.15468	152	1.71608	5	31.15	1	1	105	5.82855	123	88	0	146.567	12.2139
2934	1	49	154	0	169.6	1.696	72.2	25.1007	1.11284	81.3	0	0	0.479363	31	24	27	6.32256	50.9	1.31627	199	5.14614	109	1.23061	5.2	33.336	3	3	100	5.551	133.5	87	0	121.967	10.1639
2936	0	48	1	0	148.6	1.486	44.4	20.1069	0.785941	65	0	0	0.437416	9	18	12	5.34215	53.6	1.3861	179	4.62894	59	0.66611	4.9	30.057	1	2	100	5.551	125	69.5	0	96.0333	8.00278
2937	1	53	308	0	176.8	1.768	79.9	25.5613	0.666658	90.5	1	0	0.511878	50	32	44	6.66189	61	1.57746	230	5.9478	71	0.80159	5	31.15	4	2	98	5.43998	111.5	73.5	0	146.067	12.1722
2941	0	41	175	0	158.5	1.585	53.5	21.2959	1.57441	74.6	0	1	0.470662	10	12	11	5.71837	57.6	1.48954	204	5.27544	114	1.28706	5.1	32.243	3	2	94	5.21794	93.5	59.5	0	143.967	11.9972
2942	1	45	84	0	174.8	1.748	61.4	20.0949	0.389333	69	0	0	0.394737	19	15	13	4.83832	55.9	1.44557	194	5.01684	44	0.49676	4.9	30.057	2	3	89	4.94039	101.5	64	0	152.167	12.6806
2943	1	51	1	1	170.8	1.708	75	25.709	2.62816	92.6	1	0	0.542155	33	28	19	6.94371	38.9	1.00595	249	6.43914	175	1.97575	5.5	36.615	1	1	91	5.05141	111.5	77.5	0	109.633	9.13611
2944	0	56	87.5	0	152.4	1.524	37.2	16.0167	0.331132	53.5	0	0	0.35105	17	17	25	3.42655	89.1	2.30413	225	5.8185	45	0.50805	5.2	33.336	2	1	89	4.94039	92.5	61	0	10.3	0.858333
2945	0	44	35	1	164.5	1.645	63.4	23.4292	1.21755	82.5	1	1	0.50152	26	25	22	6.10966	61.1	1.58005	192	4.96512	89	1.00481	5.7	38.801	1	1	98	5.43998	114.5	73	0	46.7333	3.89444
2946	0	55	1	0	154.2	1.542	49.4	20.7758	0.343293	71	0	0	0.460441	11	9	14	5.68887	111.7	2.88856	285	7.3701	50	0.5645	5.1	32.243	1	1	92	5.10692	132	84	0	13.7667	1.14722
2947	0	48	1	0	162	1.62	79.2	30.1783	0.78115	88.8	1	0	0.548148	17	17	40	6.62258	57.7	1.49212	190	4.9134	58	0.65482	5.1	32.243	1	1	91	5.05141	131.5	82	0	146.3	12.1917
2948	1	58	154	0	171	1.71	55.6	19.0144	0.502251	70.5	0	0	0.412281	19	19	13	5.32095	62	1.60332	222	5.74092	60	0.6774	5.2	33.336	3	3	104	5.77304	125.5	79.5	0	133.233	11.1028
2949	0	54	0	0	160.1	1.601	52	20.2871	0.519294	74.5	0	0	0.465334	16	19	9	5.73427	100.4	2.59634	274	7.08564	64	0.72256	4.8	28.964	1	1	77	4.27427	103.5	66.5	0	133.233	11.1028
2952	1	58	126	0	169.1	1.691	59.6	20.8429	0.430832	78.5	0	0	0.464222	17	13	15	6.15926	44.9	1.16111	181	4.68066	35	0.39515	5.5	36.615	2	1	91	5.05141	101	63.5	0	113.067	9.42222
2953	1	62	99	0	167.8	1.678	73.7	26.1748	1.19221	85.3	0	0	0.508343	16	14	20	6.77824	43.8	1.13267	157	4.06002	98	1.10642	4.8	28.964	2	2	98	5.43998	135	88	0	24.5333	2.04444
2955	1	38	154	0	181.7	1.817	69.1	20.93	1.68242	82.5	0	0	0.454045	27	21	25	5.80354	41	1.06026	178	4.60308	119	1.34351	4.6	26.778	3	1	75	4.16325	102.5	55.5	0	23.5	1.95833
2957	0	40	1	0	157	1.57	53.4	21.6642	0.676333	73.6	0	0	0.46879	15	14	9	5.67122	52.9	1.36799	164	4.24104	46	0.51934	4.6	26.778	1	1	82	4.55182	87	57	0	22.2333	1.85278
2958	1	53	4.2	0	171.3	1.713	72.6	24.7413	0.601382	88.6	0	0	0.517221	23	17	14	6.70668	52.2	1.34989	220	5.6892	55	0.62095	5.1	32.243	1	3	102	5.66202	122	68.5	0	19.8667	1.65556
2959	1	34	126	0	175.6	1.756	67	21.7283	1.06901	72	0	1	0.410023	11	14	10	5.0297	54.8	1.41713	195	5.0427	118	1.33222	4.9	30.057	2	2	92	5.10692	117	69	0	25.3667	2.11389
2960	1	47	91	0	177.3	1.773	62.5	19.8821	0.30179	75.9	0	0	0.428088	18	19	16	5.4527	88.8	2.29637	221	5.71506	49	0.55321	5	31.15	2	1	99	5.49549	107.5	69.5	0	94.5	7.875
2964	1	40	1	0	165.6	1.656	57.9	21.1134	0.825712	76.8	0	0	0.463768	25	14	10	5.94452	48.8	1.26197	209	5.40474	75	0.84675	5	31.15	1	3	97	5.38447	122.5	82	0	132.533	11.0444
2965	1	45	1	0	165	1.65	65.3	23.9853	1.3375	89.8	0	0	0.544242	18	16	20	6.83387	38.7	1.00078	223	5.76678	88	0.99352	4.9	30.057	1	3	95	5.27345	99.5	63.5	0	13.0667	1.08889
2966	1	41	60	1	173.7	1.737	68.7	22.7697	4.74339	85.3	0	0	0.491077	20	12	18	6.38973	29.9	0.773214	172	4.44792	247	2.78863	5.1	32.243	1	3	105	5.82855	113	67.5	0	99.6333	8.30278
2969	1	43	1	0	177.6	1.776	69.2	21.9392	0.733795	86.1	0	0	0.484797	18	12	13	6.24463	47.5	1.22835	262	6.77532	59	0.66611	4.7	27.871	1	1	104	5.77304	116	74	0	108.267	9.02222
2970	1	47	220	1	176.8	1.768	77.1	24.6655	1.04352	93.6	1	0	0.529412	41	28	36	6.72844	57.3	1.48178	198	5.12028	99	1.11771	4.9	30.057	3	3	97	5.38447	143.5	91.5	0	146.433	12.2028
2972	1	42	0	1	162.3	1.623	67.3	25.5492	1.67496	81.5	0	0	0.502157	23	11	19	6.49286	42.2	1.09129	203	5.24958	137	1.54673	4.7	27.871	1	1	94	5.21794	133	84	0	146.067	12.1722
2973	1	53	308	0	168.6	1.686	60.1	21.1426	0.24969	81.9	0	0	0.485765	32	26	20	6.29808	98.6	2.5498	174	4.49964	43	0.48547	5.8	39.894	4	3	106	5.88406	119.5	73.5	1	136.2	11.35
2974	0	51	0	0	155.8	1.558	51.4	21.1752	0.808924	66	0	0	0.42362	15	12	17	5.14691	73.3	1.89554	242	6.25812	84	0.94836	5.5	36.615	1	3	85	4.71835	101.5	64	0	151.467	12.6222
2978	1	40	2.8	1	176.3	1.763	67	21.5561	3.00398	81.2	0	0	0.460579	16	16	19	5.98322	32	0.82752	181	4.68066	171	1.93059	5.9	40.987	1	3	102	5.66202	97.5	52.5	0	146.067	12.1722
2979	0	52	0	0	153.6	1.536	61.8	26.1943	0.794816	78	0	0	0.507813	16	13	14	6.31399	52.3	1.35248	184	4.75824	56	0.63224	5.2	33.336	1	1	91	5.05141	124.5	81	0	63.6667	5.30556
2980	0	40	0	0	162	1.62	51.8	19.7378	0.71724	63	0	0	0.388889	9	8	7	4.30366	71.1	1.83865	150	3.879	73	0.82417	4.9	30.057	1	1	90	4.9959	105	60.5	0	87.6333	7.30278
2981	0	59	9.1	0	151.9	1.519	54.4	23.5767	2.1718	77.5	0	1	0.510204	12	12	12	6.405	47.2	1.22059	275	7.1115	131	1.47899	5.6	37.708	1	1	109	6.05059	119	75.5	0	86.1	7.175
[truncated: 13,465 more rows]
